# Supplementary material for: A local uPAR-plasmin-TGFβ1 positive feedback loop in a qualitative computational model of angiogenic sprouting explains the in vitro effect of fibrinogen variants
Source: PLoS Comput Biol. 2018 Jul 6;14(7):e1006239. doi: 10.1371/journal.pcbi.1006239 (PMC6072121; doi:10.1371/journal.pcbi.1006239)
Supplement: S1 Code — The ZIP file includes custom Steppables (Python) and Plugins (C++), installation instructions, and a brief documentation. The open source package CompuCell3D (‘DeveloperZone’) must be installed separately from http://CompuCell3D.org. (ZIP) [file pcbi.1006239.s006.zip]

Archive with 1,128 entries (984 files):
- software/
- software/Doc_fibrin1.pdf
- software/Simulations/
- software/Simulations/Developerzone/
- software/Simulations/Developerzone/DZ_fibrin/
- software/Simulations/Developerzone/DZ_fibrin/MembranePolarizationFluidSteppable/
- software/Simulations/Developerzone/DZ_fibrin/MembranePolarizationFluidSteppable/Makefile
- software/Simulations/Developerzone/DZ_fibrin/MembranePolarizationFluidSteppable/CMakeLists.txt
- software/Simulations/Developerzone/DZ_fibrin/MembranePolarizationFluidSteppable/ClusterData.h
- software/Simulations/Developerzone/DZ_fibrin/MembranePolarizationFluidSteppable/cmake_install.cmake
- software/Simulations/Developerzone/DZ_fibrin/MembranePolarizationFluidSteppable/MembranePolarizationFluidSteppable.cpp
- software/Simulations/Developerzone/DZ_fibrin/MembranePolarizationFluidSteppable/MembranePolarizationFluidSteppableProxy.cpp
- software/Simulations/Developerzone/DZ_fibrin/MembranePolarizationFluidSteppable/MembranePolarizationFluidSteppable.h
- software/Simulations/Developerzone/DZ_fibrin/MembranePolarizationFluidSteppable/CMakeFiles/
- software/Simulations/Developerzone/DZ_fibrin/MembranePolarizationFluidSteppable/CMakeFiles/progress.marks
- software/Simulations/Developerzone/DZ_fibrin/MembranePolarizationFluidSteppable/CMakeFiles/MembranePolarizationSteppable2Shared.dir/
- software/Simulations/Developerzone/DZ_fibrin/MembranePolarizationFluidSteppable/CMakeFiles/MembranePolarizationSteppable2Shared.dir/flags.make
- software/Simulations/Developerzone/DZ_fibrin/MembranePolarizationFluidSteppable/CMakeFiles/MembranePolarizationSteppable2Shared.dir/depend.internal
- software/Simulations/Developerzone/DZ_fibrin/MembranePolarizationFluidSteppable/CMakeFiles/MembranePolarizationSteppable2Shared.dir/link.txt
- software/Simulations/Developerzone/DZ_fibrin/MembranePolarizationFluidSteppable/CMakeFiles/MembranePolarizationSteppable2Shared.dir/progress.make
- software/Simulations/Developerzone/DZ_fibrin/MembranePolarizationFluidSteppable/CMakeFiles/MembranePolarizationSteppable2Shared.dir/build.make
- software/Simulations/Developerzone/DZ_fibrin/MembranePolarizationFluidSteppable/CMakeFiles/MembranePolarizationSteppable2Shared.dir/CXX.includecache
- software/Simulations/Developerzone/DZ_fibrin/MembranePolarizationFluidSteppable/CMakeFiles/MembranePolarizationSteppable2Shared.dir/DependInfo.cmake
- software/Simulations/Developerzone/DZ_fibrin/MembranePolarizationFluidSteppable/CMakeFiles/MembranePolarizationSteppable2Shared.dir/depend.make
- software/Simulations/Developerzone/DZ_fibrin/MembranePolarizationFluidSteppable/CMakeFiles/MembranePolarizationSteppable2Shared.dir/cmake_clean.cmake
- software/Simulations/Developerzone/DZ_fibrin/MembranePolarizationFluidSteppable/CMakeFiles/MembranePolarizationSteppable3Shared.dir/
- software/Simulations/Developerzone/DZ_fibrin/MembranePolarizationFluidSteppable/CMakeFiles/MembranePolarizationSteppable3Shared.dir/flags.make
- software/Simulations/Developerzone/DZ_fibrin/MembranePolarizationFluidSteppable/CMakeFiles/MembranePolarizationSteppable3Shared.dir/depend.internal
- software/Simulations/Developerzone/DZ_fibrin/MembranePolarizationFluidSteppable/CMakeFiles/MembranePolarizationSteppable3Shared.dir/link.txt
- software/Simulations/Developerzone/DZ_fibrin/MembranePolarizationFluidSteppable/CMakeFiles/MembranePolarizationSteppable3Shared.dir/progress.make
- software/Simulations/Developerzone/DZ_fibrin/MembranePolarizationFluidSteppable/CMakeFiles/MembranePolarizationSteppable3Shared.dir/build.make
- software/Simulations/Developerzone/DZ_fibrin/MembranePolarizationFluidSteppable/CMakeFiles/MembranePolarizationSteppable3Shared.dir/CXX.includecache
- software/Simulations/Developerzone/DZ_fibrin/MembranePolarizationFluidSteppable/CMakeFiles/MembranePolarizationSteppable3Shared.dir/DependInfo.cmake
- software/Simulations/Developerzone/DZ_fibrin/MembranePolarizationFluidSteppable/CMakeFiles/MembranePolarizationSteppable3Shared.dir/depend.make
- software/Simulations/Developerzone/DZ_fibrin/MembranePolarizationFluidSteppable/CMakeFiles/MembranePolarizationSteppable3Shared.dir/cmake_clean.cmake
- software/Simulations/Developerzone/DZ_fibrin/MembranePolarizationFluidSteppable/CMakeFiles/MembranePolarizationSteppableShared.dir/
- software/Simulations/Developerzone/DZ_fibrin/MembranePolarizationFluidSteppable/CMakeFiles/MembranePolarizationSteppableShared.dir/flags.make
- software/Simulations/Developerzone/DZ_fibrin/MembranePolarizationFluidSteppable/CMakeFiles/MembranePolarizationSteppableShared.dir/depend.internal
- software/Simulations/Developerzone/DZ_fibrin/MembranePolarizationFluidSteppable/CMakeFiles/MembranePolarizationSteppableShared.dir/link.txt
- software/Simulations/Developerzone/DZ_fibrin/MembranePolarizationFluidSteppable/CMakeFiles/MembranePolarizationSteppableShared.dir/progress.make
- software/Simulations/Developerzone/DZ_fibrin/MembranePolarizationFluidSteppable/CMakeFiles/MembranePolarizationSteppableShared.dir/build.make
- software/Simulations/Developerzone/DZ_fibrin/MembranePolarizationFluidSteppable/CMakeFiles/MembranePolarizationSteppableShared.dir/CXX.includecache
- software/Simulations/Developerzone/DZ_fibrin/MembranePolarizationFluidSteppable/CMakeFiles/MembranePolarizationSteppableShared.dir/DependInfo.cmake
- software/Simulations/Developerzone/DZ_fibrin/MembranePolarizationFluidSteppable/CMakeFiles/MembranePolarizationSteppableShared.dir/depend.make
- software/Simulations/Developerzone/DZ_fibrin/MembranePolarizationFluidSteppable/CMakeFiles/MembranePolarizationSteppableShared.dir/cmake_clean.cmake
- software/Simulations/Developerzone/DZ_fibrin/MembranePolarizationFluidSteppable/CMakeFiles/CMakeDirectoryInformation.cmake
- software/Simulations/Developerzone/DZ_fibrin/MembranePolarizationFluidSteppable/CMakeFiles/MembranePolarizationFluidSteppableShared.dir/
- software/Simulations/Developerzone/DZ_fibrin/MembranePolarizationFluidSteppable/CMakeFiles/MembranePolarizationFluidSteppableShared.dir/flags.make
- software/Simulations/Developerzone/DZ_fibrin/MembranePolarizationFluidSteppable/CMakeFiles/MembranePolarizationFluidSteppableShared.dir/depend.internal
- software/Simulations/Developerzone/DZ_fibrin/MembranePolarizationFluidSteppable/CMakeFiles/MembranePolarizationFluidSteppableShared.dir/link.txt
- software/Simulations/Developerzone/DZ_fibrin/MembranePolarizationFluidSteppable/CMakeFiles/MembranePolarizationFluidSteppableShared.dir/progress.make
- software/Simulations/Developerzone/DZ_fibrin/MembranePolarizationFluidSteppable/CMakeFiles/MembranePolarizationFluidSteppableShared.dir/build.make
- software/Simulations/Developerzone/DZ_fibrin/MembranePolarizationFluidSteppable/CMakeFiles/MembranePolarizationFluidSteppableShared.dir/CXX.includecache
- software/Simulations/Developerzone/DZ_fibrin/MembranePolarizationFluidSteppable/CMakeFiles/MembranePolarizationFluidSteppableShared.dir/DependInfo.cmake
- software/Simulations/Developerzone/DZ_fibrin/MembranePolarizationFluidSteppable/CMakeFiles/MembranePolarizationFluidSteppableShared.dir/depend.make
- software/Simulations/Developerzone/DZ_fibrin/MembranePolarizationFluidSteppable/CMakeFiles/MembranePolarizationFluidSteppableShared.dir/cmake_clean.cmake
- software/Simulations/Developerzone/DZ_fibrin/TCSFeedbackApplierSteppable/
- software/Simulations/Developerzone/DZ_fibrin/TCSFeedbackApplierSteppable/TCSFeedbackApplierSteppableProxy.cpp
- software/Simulations/Developerzone/DZ_fibrin/TCSFeedbackApplierSteppable/Makefile
- software/Simulations/Developerzone/DZ_fibrin/TCSFeedbackApplierSteppable/CMakeLists.txt
- software/Simulations/Developerzone/DZ_fibrin/TCSFeedbackApplierSteppable/cmake_install.cmake
- software/Simulations/Developerzone/DZ_fibrin/TCSFeedbackApplierSteppable/TCSFeedbackApplierSteppable.h
- software/Simulations/Developerzone/DZ_fibrin/TCSFeedbackApplierSteppable/CMakeFiles/
- software/Simulations/Developerzone/DZ_fibrin/TCSFeedbackApplierSteppable/CMakeFiles/uPARsteppableShared.dir/
- software/Simulations/Developerzone/DZ_fibrin/TCSFeedbackApplierSteppable/CMakeFiles/uPARsteppableShared.dir/flags.make
- software/Simulations/Developerzone/DZ_fibrin/TCSFeedbackApplierSteppable/CMakeFiles/uPARsteppableShared.dir/depend.internal
- software/Simulations/Developerzone/DZ_fibrin/TCSFeedbackApplierSteppable/CMakeFiles/uPARsteppableShared.dir/link.txt
- software/Simulations/Developerzone/DZ_fibrin/TCSFeedbackApplierSteppable/CMakeFiles/uPARsteppableShared.dir/progress.make
- software/Simulations/Developerzone/DZ_fibrin/TCSFeedbackApplierSteppable/CMakeFiles/uPARsteppableShared.dir/build.make
- software/Simulations/Developerzone/DZ_fibrin/TCSFeedbackApplierSteppable/CMakeFiles/uPARsteppableShared.dir/CXX.includecache
- software/Simulations/Developerzone/DZ_fibrin/TCSFeedbackApplierSteppable/CMakeFiles/uPARsteppableShared.dir/DependInfo.cmake
- software/Simulations/Developerzone/DZ_fibrin/TCSFeedbackApplierSteppable/CMakeFiles/uPARsteppableShared.dir/depend.make
- software/Simulations/Developerzone/DZ_fibrin/TCSFeedbackApplierSteppable/CMakeFiles/uPARsteppableShared.dir/cmake_clean.cmake
- software/Simulations/Developerzone/DZ_fibrin/TCSFeedbackApplierSteppable/CMakeFiles/progress.marks
- software/Simulations/Developerzone/DZ_fibrin/TCSFeedbackApplierSteppable/CMakeFiles/TCSFeedbackApplierSteppableShared.dir/
- software/Simulations/Developerzone/DZ_fibrin/TCSFeedbackApplierSteppable/CMakeFiles/TCSFeedbackApplierSteppableShared.dir/flags.make
- software/Simulations/Developerzone/DZ_fibrin/TCSFeedbackApplierSteppable/CMakeFiles/TCSFeedbackApplierSteppableShared.dir/depend.internal
- software/Simulations/Developerzone/DZ_fibrin/TCSFeedbackApplierSteppable/CMakeFiles/TCSFeedbackApplierSteppableShared.dir/link.txt
- software/Simulations/Developerzone/DZ_fibrin/TCSFeedbackApplierSteppable/CMakeFiles/TCSFeedbackApplierSteppableShared.dir/progress.make
- software/Simulations/Developerzone/DZ_fibrin/TCSFeedbackApplierSteppable/CMakeFiles/TCSFeedbackApplierSteppableShared.dir/build.make
- software/Simulations/Developerzone/DZ_fibrin/TCSFeedbackApplierSteppable/CMakeFiles/TCSFeedbackApplierSteppableShared.dir/CXX.includecache
- software/Simulations/Developerzone/DZ_fibrin/TCSFeedbackApplierSteppable/CMakeFiles/TCSFeedbackApplierSteppableShared.dir/DependInfo.cmake
- software/Simulations/Developerzone/DZ_fibrin/TCSFeedbackApplierSteppable/CMakeFiles/TCSFeedbackApplierSteppableShared.dir/depend.make
- software/Simulations/Developerzone/DZ_fibrin/TCSFeedbackApplierSteppable/CMakeFiles/TCSFeedbackApplierSteppableShared.dir/cmake_clean.cmake
- software/Simulations/Developerzone/DZ_fibrin/TCSFeedbackApplierSteppable/CMakeFiles/VesicleRandomSwapSteppableShared.dir/
- software/Simulations/Developerzone/DZ_fibrin/TCSFeedbackApplierSteppable/CMakeFiles/VesicleRandomSwapSteppableShared.dir/flags.make
- software/Simulations/Developerzone/DZ_fibrin/TCSFeedbackApplierSteppable/CMakeFiles/VesicleRandomSwapSteppableShared.dir/depend.internal
- software/Simulations/Developerzone/DZ_fibrin/TCSFeedbackApplierSteppable/CMakeFiles/VesicleRandomSwapSteppableShared.dir/link.txt
- software/Simulations/Developerzone/DZ_fibrin/TCSFeedbackApplierSteppable/CMakeFiles/VesicleRandomSwapSteppableShared.dir/progress.make
- software/Simulations/Developerzone/DZ_fibrin/TCSFeedbackApplierSteppable/CMakeFiles/VesicleRandomSwapSteppableShared.dir/build.make
- software/Simulations/Developerzone/DZ_fibrin/TCSFeedbackApplierSteppable/CMakeFiles/VesicleRandomSwapSteppableShared.dir/CXX.includecache
- software/Simulations/Developerzone/DZ_fibrin/TCSFeedbackApplierSteppable/CMakeFiles/VesicleRandomSwapSteppableShared.dir/DependInfo.cmake
- software/Simulations/Developerzone/DZ_fibrin/TCSFeedbackApplierSteppable/CMakeFiles/VesicleRandomSwapSteppableShared.dir/depend.make
- software/Simulations/Developerzone/DZ_fibrin/TCSFeedbackApplierSteppable/CMakeFiles/VesicleRandomSwapSteppableShared.dir/cmake_clean.cmake
- software/Simulations/Developerzone/DZ_fibrin/TCSFeedbackApplierSteppable/CMakeFiles/FeedbackApplierSteppableShared.dir/
- software/Simulations/Developerzone/DZ_fibrin/TCSFeedbackApplierSteppable/CMakeFiles/FeedbackApplierSteppableShared.dir/flags.make
- software/Simulations/Developerzone/DZ_fibrin/TCSFeedbackApplierSteppable/CMakeFiles/FeedbackApplierSteppableShared.dir/depend.internal
- software/Simulations/Developerzone/DZ_fibrin/TCSFeedbackApplierSteppable/CMakeFiles/FeedbackApplierSteppableShared.dir/link.txt
- software/Simulations/Developerzone/DZ_fibrin/TCSFeedbackApplierSteppable/CMakeFiles/FeedbackApplierSteppableShared.dir/progress.make
- software/Simulations/Developerzone/DZ_fibrin/TCSFeedbackApplierSteppable/CMakeFiles/FeedbackApplierSteppableShared.dir/build.make
- software/Simulations/Developerzone/DZ_fibrin/TCSFeedbackApplierSteppable/CMakeFiles/FeedbackApplierSteppableShared.dir/CXX.includecache
- software/Simulations/Developerzone/DZ_fibrin/TCSFeedbackApplierSteppable/CMakeFiles/FeedbackApplierSteppableShared.dir/DependInfo.cmake
- software/Simulations/Developerzone/DZ_fibrin/TCSFeedbackApplierSteppable/CMakeFiles/FeedbackApplierSteppableShared.dir/depend.make
- software/Simulations/Developerzone/DZ_fibrin/TCSFeedbackApplierSteppable/CMakeFiles/FeedbackApplierSteppableShared.dir/cmake_clean.cmake
- software/Simulations/Developerzone/DZ_fibrin/TCSFeedbackApplierSteppable/CMakeFiles/VesicleFusionAndMovementSteppableShared.dir/
- software/Simulations/Developerzone/DZ_fibrin/TCSFeedbackApplierSteppable/CMakeFiles/VesicleFusionAndMovementSteppableShared.dir/flags.make
- software/Simulations/Developerzone/DZ_fibrin/TCSFeedbackApplierSteppable/CMakeFiles/VesicleFusionAndMovementSteppableShared.dir/depend.internal
- software/Simulations/Developerzone/DZ_fibrin/TCSFeedbackApplierSteppable/CMakeFiles/VesicleFusionAndMovementSteppableShared.dir/link.txt
- software/Simulations/Developerzone/DZ_fibrin/TCSFeedbackApplierSteppable/CMakeFiles/VesicleFusionAndMovementSteppableShared.dir/progress.make
- software/Simulations/Developerzone/DZ_fibrin/TCSFeedbackApplierSteppable/CMakeFiles/VesicleFusionAndMovementSteppableShared.dir/build.make
- software/Simulations/Developerzone/DZ_fibrin/TCSFeedbackApplierSteppable/CMakeFiles/VesicleFusionAndMovementSteppableShared.dir/CXX.includecache
- software/Simulations/Developerzone/DZ_fibrin/TCSFeedbackApplierSteppable/CMakeFiles/VesicleFusionAndMovementSteppableShared.dir/DependInfo.cmake
- software/Simulations/Developerzone/DZ_fibrin/TCSFeedbackApplierSteppable/CMakeFiles/VesicleFusionAndMovementSteppableShared.dir/depend.make
- software/Simulations/Developerzone/DZ_fibrin/TCSFeedbackApplierSteppable/CMakeFiles/VesicleFusionAndMovementSteppableShared.dir/cmake_clean.cmake
- software/Simulations/Developerzone/DZ_fibrin/TCSFeedbackApplierSteppable/CMakeFiles/CMakeDirectoryInformation.cmake
- software/Simulations/Developerzone/DZ_fibrin/TCSFeedbackApplierSteppable/CMakeFiles/SteppableCallerShared.dir/
- software/Simulations/Developerzone/DZ_fibrin/TCSFeedbackApplierSteppable/CMakeFiles/SteppableCallerShared.dir/flags.make
- software/Simulations/Developerzone/DZ_fibrin/TCSFeedbackApplierSteppable/CMakeFiles/SteppableCallerShared.dir/depend.internal
- software/Simulations/Developerzone/DZ_fibrin/TCSFeedbackApplierSteppable/CMakeFiles/SteppableCallerShared.dir/link.txt
- software/Simulations/Developerzone/DZ_fibrin/TCSFeedbackApplierSteppable/CMakeFiles/SteppableCallerShared.dir/progress.make
- software/Simulations/Developerzone/DZ_fibrin/TCSFeedbackApplierSteppable/CMakeFiles/SteppableCallerShared.dir/build.make
- software/Simulations/Developerzone/DZ_fibrin/TCSFeedbackApplierSteppable/CMakeFiles/SteppableCallerShared.dir/CXX.includecache
- software/Simulations/Developerzone/DZ_fibrin/TCSFeedbackApplierSteppable/CMakeFiles/SteppableCallerShared.dir/DependInfo.cmake
- software/Simulations/Developerzone/DZ_fibrin/TCSFeedbackApplierSteppable/CMakeFiles/SteppableCallerShared.dir/depend.make
- software/Simulations/Developerzone/DZ_fibrin/TCSFeedbackApplierSteppable/CMakeFiles/SteppableCallerShared.dir/cmake_clean.cmake
- software/Simulations/Developerzone/DZ_fibrin/TCSFeedbackApplierSteppable/TCSFeedbackApplierSteppable.cpp
- software/Simulations/Developerzone/DZ_fibrin/Makefile
- software/Simulations/Developerzone/DZ_fibrin/SaveCellField/
- software/Simulations/Developerzone/DZ_fibrin/SaveCellField/Makefile
- software/Simulations/Developerzone/DZ_fibrin/SaveCellField/CMakeLists.txt
- software/Simulations/Developerzone/DZ_fibrin/SaveCellField/cmake_install.cmake
- software/Simulations/Developerzone/DZ_fibrin/SaveCellField/SaveCellField.h
- software/Simulations/Developerzone/DZ_fibrin/SaveCellField/SaveCellFieldProxy.cpp
- software/Simulations/Developerzone/DZ_fibrin/SaveCellField/SaveCellField.cpp
- software/Simulations/Developerzone/DZ_fibrin/SaveCellField/CMakeFiles/
- software/Simulations/Developerzone/DZ_fibrin/SaveCellField/CMakeFiles/progress.marks
- software/Simulations/Developerzone/DZ_fibrin/SaveCellField/CMakeFiles/CMakeDirectoryInformation.cmake
- software/Simulations/Developerzone/DZ_fibrin/SaveCellField/CMakeFiles/SaveCellFieldShared.dir/
- software/Simulations/Developerzone/DZ_fibrin/SaveCellField/CMakeFiles/SaveCellFieldShared.dir/flags.make
- software/Simulations/Developerzone/DZ_fibrin/SaveCellField/CMakeFiles/SaveCellFieldShared.dir/depend.internal
- software/Simulations/Developerzone/DZ_fibrin/SaveCellField/CMakeFiles/SaveCellFieldShared.dir/link.txt
- software/Simulations/Developerzone/DZ_fibrin/SaveCellField/CMakeFiles/SaveCellFieldShared.dir/progress.make
- software/Simulations/Developerzone/DZ_fibrin/SaveCellField/CMakeFiles/SaveCellFieldShared.dir/build.make
- software/Simulations/Developerzone/DZ_fibrin/SaveCellField/CMakeFiles/SaveCellFieldShared.dir/CXX.includecache
- software/Simulations/Developerzone/DZ_fibrin/SaveCellField/CMakeFiles/SaveCellFieldShared.dir/DependInfo.cmake
- software/Simulations/Developerzone/DZ_fibrin/SaveCellField/CMakeFiles/SaveCellFieldShared.dir/depend.make
- software/Simulations/Developerzone/DZ_fibrin/SaveCellField/CMakeFiles/SaveCellFieldShared.dir/cmake_clean.cmake
- software/Simulations/Developerzone/DZ_fibrin/CMakeLists.txt
- software/Simulations/Developerzone/DZ_fibrin/AdhesionFlex2/
- software/Simulations/Developerzone/DZ_fibrin/AdhesionFlex2/AdhesionFlex2Data.h
- software/Simulations/Developerzone/DZ_fibrin/AdhesionFlex2/Makefile
- software/Simulations/Developerzone/DZ_fibrin/AdhesionFlex2/CMakeLists.txt
- software/Simulations/Developerzone/DZ_fibrin/AdhesionFlex2/AdhesionFlex2DLLSpecifier.h
- software/Simulations/Developerzone/DZ_fibrin/AdhesionFlex2/cmake_install.cmake
- software/Simulations/Developerzone/DZ_fibrin/AdhesionFlex2/AdhesionFlex2Plugin.h
- software/Simulations/Developerzone/DZ_fibrin/AdhesionFlex2/AdhesionFlex2PluginProxy.cpp
- software/Simulations/Developerzone/DZ_fibrin/AdhesionFlex2/AdhesionFlex2Plugin.cpp
- software/Simulations/Developerzone/DZ_fibrin/AdhesionFlex2/CMakeFiles/
- software/Simulations/Developerzone/DZ_fibrin/AdhesionFlex2/CMakeFiles/progress.marks
- software/Simulations/Developerzone/DZ_fibrin/AdhesionFlex2/CMakeFiles/AdhesionFlex2Shared.dir/
- software/Simulations/Developerzone/DZ_fibrin/AdhesionFlex2/CMakeFiles/AdhesionFlex2Shared.dir/flags.make
- software/Simulations/Developerzone/DZ_fibrin/AdhesionFlex2/CMakeFiles/AdhesionFlex2Shared.dir/depend.internal
- software/Simulations/Developerzone/DZ_fibrin/AdhesionFlex2/CMakeFiles/AdhesionFlex2Shared.dir/relink.txt
- software/Simulations/Developerzone/DZ_fibrin/AdhesionFlex2/CMakeFiles/AdhesionFlex2Shared.dir/link.txt
- software/Simulations/Developerzone/DZ_fibrin/AdhesionFlex2/CMakeFiles/AdhesionFlex2Shared.dir/progress.make
- software/Simulations/Developerzone/DZ_fibrin/AdhesionFlex2/CMakeFiles/AdhesionFlex2Shared.dir/build.make
- software/Simulations/Developerzone/DZ_fibrin/AdhesionFlex2/CMakeFiles/AdhesionFlex2Shared.dir/CXX.includecache
- software/Simulations/Developerzone/DZ_fibrin/AdhesionFlex2/CMakeFiles/AdhesionFlex2Shared.dir/DependInfo.cmake
- software/Simulations/Developerzone/DZ_fibrin/AdhesionFlex2/CMakeFiles/AdhesionFlex2Shared.dir/depend.make
- software/Simulations/Developerzone/DZ_fibrin/AdhesionFlex2/CMakeFiles/AdhesionFlex2Shared.dir/cmake_clean.cmake
- software/Simulations/Developerzone/DZ_fibrin/AdhesionFlex2/CMakeFiles/CMakeRelink.dir/
- software/Simulations/Developerzone/DZ_fibrin/AdhesionFlex2/CMakeFiles/CMakeDirectoryInformation.cmake
- software/Simulations/Developerzone/DZ_fibrin/AdhesionFlex2/CMakeFiles/AdhesionFlexShared.dir/
- software/Simulations/Developerzone/DZ_fibrin/AdhesionFlex2/CMakeFiles/AdhesionFlexShared.dir/flags.make
- software/Simulations/Developerzone/DZ_fibrin/AdhesionFlex2/CMakeFiles/AdhesionFlexShared.dir/depend.internal
- software/Simulations/Developerzone/DZ_fibrin/AdhesionFlex2/CMakeFiles/AdhesionFlexShared.dir/relink.txt
- software/Simulations/Developerzone/DZ_fibrin/AdhesionFlex2/CMakeFiles/AdhesionFlexShared.dir/link.txt
- software/Simulations/Developerzone/DZ_fibrin/AdhesionFlex2/CMakeFiles/AdhesionFlexShared.dir/progress.make
- software/Simulations/Developerzone/DZ_fibrin/AdhesionFlex2/CMakeFiles/AdhesionFlexShared.dir/build.make
- software/Simulations/Developerzone/DZ_fibrin/AdhesionFlex2/CMakeFiles/AdhesionFlexShared.dir/CXX.includecache
- software/Simulations/Developerzone/DZ_fibrin/AdhesionFlex2/CMakeFiles/AdhesionFlexShared.dir/DependInfo.cmake
- software/Simulations/Developerzone/DZ_fibrin/AdhesionFlex2/CMakeFiles/AdhesionFlexShared.dir/depend.make
- software/Simulations/Developerzone/DZ_fibrin/AdhesionFlex2/CMakeFiles/AdhesionFlexShared.dir/cmake_clean.cmake
- software/Simulations/Developerzone/DZ_fibrin/PLGsolverSteppable/
- software/Simulations/Developerzone/DZ_fibrin/PLGsolverSteppable/Testing/
- software/Simulations/Developerzone/DZ_fibrin/PLGsolverSteppable/Testing/TestFlexibleDiffusionSolver.h
- software/Simulations/Developerzone/DZ_fibrin/PLGsolverSteppable/Testing/CMakeLists.txt
- software/Simulations/Developerzone/DZ_fibrin/PLGsolverSteppable/Testing/diffusion_2D.xml
- software/Simulations/Developerzone/DZ_fibrin/PLGsolverSteppable/Testing/diffusion_2D.pulse.txt
- software/Simulations/Developerzone/DZ_fibrin/PLGsolverSteppable/Testing/TestsPDESolvers.cpp
- software/Simulations/Developerzone/DZ_fibrin/PLGsolverSteppable/Makefile
- software/Simulations/Developerzone/DZ_fibrin/PLGsolverSteppable/CMakeLists.txt
- software/Simulations/Developerzone/DZ_fibrin/PLGsolverSteppable/DiffusableVectorContiguous.h
- software/Simulations/Developerzone/DZ_fibrin/PLGsolverSteppable/cmake_install.cmake
- software/Simulations/Developerzone/DZ_fibrin/PLGsolverSteppable/PLGsolverSteppable.h
- software/Simulations/Developerzone/DZ_fibrin/PLGsolverSteppable/PLGsolverSteppableProxy.cpp
- software/Simulations/Developerzone/DZ_fibrin/PLGsolverSteppable/DiffSecrData.h
- software/Simulations/Developerzone/DZ_fibrin/PLGsolverSteppable/DiffusableVector2D.h
- software/Simulations/Developerzone/DZ_fibrin/PLGsolverSteppable/PDESolversDLLSpecifier.h
- software/Simulations/Developerzone/DZ_fibrin/PLGsolverSteppable/CMakeFiles/
- software/Simulations/Developerzone/DZ_fibrin/PLGsolverSteppable/CMakeFiles/uPARsteppableShared.dir/
- software/Simulations/Developerzone/DZ_fibrin/PLGsolverSteppable/CMakeFiles/uPARsteppableShared.dir/flags.make
- software/Simulations/Developerzone/DZ_fibrin/PLGsolverSteppable/CMakeFiles/uPARsteppableShared.dir/depend.internal
- software/Simulations/Developerzone/DZ_fibrin/PLGsolverSteppable/CMakeFiles/uPARsteppableShared.dir/link.txt
- software/Simulations/Developerzone/DZ_fibrin/PLGsolverSteppable/CMakeFiles/uPARsteppableShared.dir/progress.make
- software/Simulations/Developerzone/DZ_fibrin/PLGsolverSteppable/CMakeFiles/uPARsteppableShared.dir/build.make
- software/Simulations/Developerzone/DZ_fibrin/PLGsolverSteppable/CMakeFiles/uPARsteppableShared.dir/CXX.includecache
- software/Simulations/Developerzone/DZ_fibrin/PLGsolverSteppable/CMakeFiles/uPARsteppableShared.dir/DependInfo.cmake
- software/Simulations/Developerzone/DZ_fibrin/PLGsolverSteppable/CMakeFiles/uPARsteppableShared.dir/depend.make
- software/Simulations/Developerzone/DZ_fibrin/PLGsolverSteppable/CMakeFiles/uPARsteppableShared.dir/cmake_clean.cmake
- software/Simulations/Developerzone/DZ_fibrin/PLGsolverSteppable/CMakeFiles/progress.marks
- software/Simulations/Developerzone/DZ_fibrin/PLGsolverSteppable/CMakeFiles/uPARclusterSteppableShared.dir/
- software/Simulations/Developerzone/DZ_fibrin/PLGsolverSteppable/CMakeFiles/uPARclusterSteppableShared.dir/flags.make
- software/Simulations/Developerzone/DZ_fibrin/PLGsolverSteppable/CMakeFiles/uPARclusterSteppableShared.dir/depend.internal
- software/Simulations/Developerzone/DZ_fibrin/PLGsolverSteppable/CMakeFiles/uPARclusterSteppableShared.dir/link.txt
- software/Simulations/Developerzone/DZ_fibrin/PLGsolverSteppable/CMakeFiles/uPARclusterSteppableShared.dir/progress.make
- software/Simulations/Developerzone/DZ_fibrin/PLGsolverSteppable/CMakeFiles/uPARclusterSteppableShared.dir/build.make
- software/Simulations/Developerzone/DZ_fibrin/PLGsolverSteppable/CMakeFiles/uPARclusterSteppableShared.dir/CXX.includecache
- software/Simulations/Developerzone/DZ_fibrin/PLGsolverSteppable/CMakeFiles/uPARclusterSteppableShared.dir/DependInfo.cmake
- software/Simulations/Developerzone/DZ_fibrin/PLGsolverSteppable/CMakeFiles/uPARclusterSteppableShared.dir/depend.make
- software/Simulations/Developerzone/DZ_fibrin/PLGsolverSteppable/CMakeFiles/uPARclusterSteppableShared.dir/cmake_clean.cmake
- software/Simulations/Developerzone/DZ_fibrin/PLGsolverSteppable/CMakeFiles/FeedbackPerPixelSteppableShared.dir/
- software/Simulations/Developerzone/DZ_fibrin/PLGsolverSteppable/CMakeFiles/FeedbackPerPixelSteppableShared.dir/flags.make
- software/Simulations/Developerzone/DZ_fibrin/PLGsolverSteppable/CMakeFiles/FeedbackPerPixelSteppableShared.dir/depend.internal
- software/Simulations/Developerzone/DZ_fibrin/PLGsolverSteppable/CMakeFiles/FeedbackPerPixelSteppableShared.dir/link.txt
- software/Simulations/Developerzone/DZ_fibrin/PLGsolverSteppable/CMakeFiles/FeedbackPerPixelSteppableShared.dir/progress.make
- software/Simulations/Developerzone/DZ_fibrin/PLGsolverSteppable/CMakeFiles/FeedbackPerPixelSteppableShared.dir/build.make
- software/Simulations/Developerzone/DZ_fibrin/PLGsolverSteppable/CMakeFiles/FeedbackPerPixelSteppableShared.dir/CXX.includecache
- software/Simulations/Developerzone/DZ_fibrin/PLGsolverSteppable/CMakeFiles/FeedbackPerPixelSteppableShared.dir/DependInfo.cmake
- software/Simulations/Developerzone/DZ_fibrin/PLGsolverSteppable/CMakeFiles/FeedbackPerPixelSteppableShared.dir/depend.make
- software/Simulations/Developerzone/DZ_fibrin/PLGsolverSteppable/CMakeFiles/FeedbackPerPixelSteppableShared.dir/cmake_clean.cmake
- software/Simulations/Developerzone/DZ_fibrin/PLGsolverSteppable/CMakeFiles/feedbackClusterSteppableShared.dir/
- software/Simulations/Developerzone/DZ_fibrin/PLGsolverSteppable/CMakeFiles/feedbackClusterSteppableShared.dir/flags.make
- software/Simulations/Developerzone/DZ_fibrin/PLGsolverSteppable/CMakeFiles/feedbackClusterSteppableShared.dir/depend.internal
- software/Simulations/Developerzone/DZ_fibrin/PLGsolverSteppable/CMakeFiles/feedbackClusterSteppableShared.dir/link.txt
- software/Simulations/Developerzone/DZ_fibrin/PLGsolverSteppable/CMakeFiles/feedbackClusterSteppableShared.dir/progress.make
- software/Simulations/Developerzone/DZ_fibrin/PLGsolverSteppable/CMakeFiles/feedbackClusterSteppableShared.dir/build.make
- software/Simulations/Developerzone/DZ_fibrin/PLGsolverSteppable/CMakeFiles/feedbackClusterSteppableShared.dir/CXX.includecache
- software/Simulations/Developerzone/DZ_fibrin/PLGsolverSteppable/CMakeFiles/feedbackClusterSteppableShared.dir/DependInfo.cmake
- software/Simulations/Developerzone/DZ_fibrin/PLGsolverSteppable/CMakeFiles/feedbackClusterSteppableShared.dir/depend.make
- software/Simulations/Developerzone/DZ_fibrin/PLGsolverSteppable/CMakeFiles/feedbackClusterSteppableShared.dir/cmake_clean.cmake
- software/Simulations/Developerzone/DZ_fibrin/PLGsolverSteppable/CMakeFiles/VesicleRandomSwapSteppableShared.dir/
- software/Simulations/Developerzone/DZ_fibrin/PLGsolverSteppable/CMakeFiles/VesicleRandomSwapSteppableShared.dir/flags.make
- software/Simulations/Developerzone/DZ_fibrin/PLGsolverSteppable/CMakeFiles/VesicleRandomSwapSteppableShared.dir/depend.internal
- software/Simulations/Developerzone/DZ_fibrin/PLGsolverSteppable/CMakeFiles/VesicleRandomSwapSteppableShared.dir/link.txt
- software/Simulations/Developerzone/DZ_fibrin/PLGsolverSteppable/CMakeFiles/VesicleRandomSwapSteppableShared.dir/progress.make
- software/Simulations/Developerzone/DZ_fibrin/PLGsolverSteppable/CMakeFiles/VesicleRandomSwapSteppableShared.dir/build.make
- software/Simulations/Developerzone/DZ_fibrin/PLGsolverSteppable/CMakeFiles/VesicleRandomSwapSteppableShared.dir/CXX.includecache
- software/Simulations/Developerzone/DZ_fibrin/PLGsolverSteppable/CMakeFiles/VesicleRandomSwapSteppableShared.dir/DependInfo.cmake
- software/Simulations/Developerzone/DZ_fibrin/PLGsolverSteppable/CMakeFiles/VesicleRandomSwapSteppableShared.dir/depend.make
- software/Simulations/Developerzone/DZ_fibrin/PLGsolverSteppable/CMakeFiles/VesicleRandomSwapSteppableShared.dir/cmake_clean.cmake
- software/Simulations/Developerzone/DZ_fibrin/PLGsolverSteppable/CMakeFiles/VesicleFusionAndMovementSteppableShared.dir/
- software/Simulations/Developerzone/DZ_fibrin/PLGsolverSteppable/CMakeFiles/VesicleFusionAndMovementSteppableShared.dir/flags.make
- software/Simulations/Developerzone/DZ_fibrin/PLGsolverSteppable/CMakeFiles/VesicleFusionAndMovementSteppableShared.dir/depend.internal
- software/Simulations/Developerzone/DZ_fibrin/PLGsolverSteppable/CMakeFiles/VesicleFusionAndMovementSteppableShared.dir/link.txt
- software/Simulations/Developerzone/DZ_fibrin/PLGsolverSteppable/CMakeFiles/VesicleFusionAndMovementSteppableShared.dir/progress.make
- software/Simulations/Developerzone/DZ_fibrin/PLGsolverSteppable/CMakeFiles/VesicleFusionAndMovementSteppableShared.dir/build.make
- software/Simulations/Developerzone/DZ_fibrin/PLGsolverSteppable/CMakeFiles/VesicleFusionAndMovementSteppableShared.dir/CXX.includecache
- software/Simulations/Developerzone/DZ_fibrin/PLGsolverSteppable/CMakeFiles/VesicleFusionAndMovementSteppableShared.dir/DependInfo.cmake
- software/Simulations/Developerzone/DZ_fibrin/PLGsolverSteppable/CMakeFiles/VesicleFusionAndMovementSteppableShared.dir/depend.make
- software/Simulations/Developerzone/DZ_fibrin/PLGsolverSteppable/CMakeFiles/VesicleFusionAndMovementSteppableShared.dir/cmake_clean.cmake
- software/Simulations/Developerzone/DZ_fibrin/PLGsolverSteppable/CMakeFiles/PLGFeedbackSteppableShared.dir/
- software/Simulations/Developerzone/DZ_fibrin/PLGsolverSteppable/CMakeFiles/PLGFeedbackSteppableShared.dir/flags.make
- software/Simulations/Developerzone/DZ_fibrin/PLGsolverSteppable/CMakeFiles/PLGFeedbackSteppableShared.dir/depend.internal
- software/Simulations/Developerzone/DZ_fibrin/PLGsolverSteppable/CMakeFiles/PLGFeedbackSteppableShared.dir/link.txt
- software/Simulations/Developerzone/DZ_fibrin/PLGsolverSteppable/CMakeFiles/PLGFeedbackSteppableShared.dir/progress.make
- software/Simulations/Developerzone/DZ_fibrin/PLGsolverSteppable/CMakeFiles/PLGFeedbackSteppableShared.dir/build.make
- software/Simulations/Developerzone/DZ_fibrin/PLGsolverSteppable/CMakeFiles/PLGFeedbackSteppableShared.dir/CXX.includecache
- software/Simulations/Developerzone/DZ_fibrin/PLGsolverSteppable/CMakeFiles/PLGFeedbackSteppableShared.dir/DependInfo.cmake
- software/Simulations/Developerzone/DZ_fibrin/PLGsolverSteppable/CMakeFiles/PLGFeedbackSteppableShared.dir/depend.make
- software/Simulations/Developerzone/DZ_fibrin/PLGsolverSteppable/CMakeFiles/PLGFeedbackSteppableShared.dir/cmake_clean.cmake
- software/Simulations/Developerzone/DZ_fibrin/PLGsolverSteppable/CMakeFiles/PLGsolverSteppableShared.dir/
- software/Simulations/Developerzone/DZ_fibrin/PLGsolverSteppable/CMakeFiles/PLGsolverSteppableShared.dir/flags.make
- software/Simulations/Developerzone/DZ_fibrin/PLGsolverSteppable/CMakeFiles/PLGsolverSteppableShared.dir/depend.internal
- software/Simulations/Developerzone/DZ_fibrin/PLGsolverSteppable/CMakeFiles/PLGsolverSteppableShared.dir/link.txt
- software/Simulations/Developerzone/DZ_fibrin/PLGsolverSteppable/CMakeFiles/PLGsolverSteppableShared.dir/progress.make
- software/Simulations/Developerzone/DZ_fibrin/PLGsolverSteppable/CMakeFiles/PLGsolverSteppableShared.dir/build.make
- software/Simulations/Developerzone/DZ_fibrin/PLGsolverSteppable/CMakeFiles/PLGsolverSteppableShared.dir/CXX.includecache
- software/Simulations/Developerzone/DZ_fibrin/PLGsolverSteppable/CMakeFiles/PLGsolverSteppableShared.dir/DependInfo.cmake
- software/Simulations/Developerzone/DZ_fibrin/PLGsolverSteppable/CMakeFiles/PLGsolverSteppableShared.dir/depend.make
- software/Simulations/Developerzone/DZ_fibrin/PLGsolverSteppable/CMakeFiles/PLGsolverSteppableShared.dir/cmake_clean.cmake
- software/Simulations/Developerzone/DZ_fibrin/PLGsolverSteppable/CMakeFiles/CMakeDirectoryInformation.cmake
- software/Simulations/Developerzone/DZ_fibrin/PLGsolverSteppable/CMakeFiles/uPARactClusterSteppableShared.dir/
- software/Simulations/Developerzone/DZ_fibrin/PLGsolverSteppable/CMakeFiles/uPARactClusterSteppableShared.dir/flags.make
- software/Simulations/Developerzone/DZ_fibrin/PLGsolverSteppable/CMakeFiles/uPARactClusterSteppableShared.dir/depend.internal
- software/Simulations/Developerzone/DZ_fibrin/PLGsolverSteppable/CMakeFiles/uPARactClusterSteppableShared.dir/link.txt
- software/Simulations/Developerzone/DZ_fibrin/PLGsolverSteppable/CMakeFiles/uPARactClusterSteppableShared.dir/progress.make
- software/Simulations/Developerzone/DZ_fibrin/PLGsolverSteppable/CMakeFiles/uPARactClusterSteppableShared.dir/build.make
- software/Simulations/Developerzone/DZ_fibrin/PLGsolverSteppable/CMakeFiles/uPARactClusterSteppableShared.dir/CXX.includecache
- software/Simulations/Developerzone/DZ_fibrin/PLGsolverSteppable/CMakeFiles/uPARactClusterSteppableShared.dir/DependInfo.cmake
- software/Simulations/Developerzone/DZ_fibrin/PLGsolverSteppable/CMakeFiles/uPARactClusterSteppableShared.dir/depend.make
- software/Simulations/Developerzone/DZ_fibrin/PLGsolverSteppable/CMakeFiles/uPARactClusterSteppableShared.dir/cmake_clean.cmake
- software/Simulations/Developerzone/DZ_fibrin/PLGsolverSteppable/PLGsolverSteppable.cpp
- software/Simulations/Developerzone/DZ_fibrin/CMakeCache.txt
- software/Simulations/Developerzone/DZ_fibrin/SaveSField/
- software/Simulations/Developerzone/DZ_fibrin/SaveSField/Makefile
- software/Simulations/Developerzone/DZ_fibrin/SaveSField/CMakeLists.txt
- software/Simulations/Developerzone/DZ_fibrin/SaveSField/SaveSField.cpp
- software/Simulations/Developerzone/DZ_fibrin/SaveSField/cmake_install.cmake
- software/Simulations/Developerzone/DZ_fibrin/SaveSField/SaveSFieldProxy.cpp
[truncated: 828 more entries]
