# Supplementary material for: A local uPAR-plasmin-TGFβ1 positive feedback loop in a qualitative computational model of angiogenic sprouting explains the in vitro effect of fibrinogen variants
Source: PLoS Comput Biol. 2018 Jul 6;14(7):e1006239. doi: 10.1371/journal.pcbi.1006239 (PMC6072121; doi:10.1371/journal.pcbi.1006239)
Supplement: S1 Code — The ZIP file includes custom Steppables (Python) and Plugins (C++), installation instructions, and a brief documentation. The open source package CompuCell3D (‘DeveloperZone’) must be installed separately from http://CompuCell3D.org. (ZIP) [file pcbi.1006239.s006.zip › software/Simulations/Developerzone/DZ_fibrin/MembranePolarizationFluidSteppable/ClusterData.h]

#ifndef CLUSTERDATA_H
#define CLUSTERDATA_H

#include <set>
namespace CompuCell3D {
	//class MutableParameter;
	class ClusterData
	{
	public:
		double clusterVolume;	// volume of total cluster
		double clusterTargetVolume;	// targetvolume of cluster
		double clusterLambdaVolume;	// lambda cluster volume
                std::set<CellG*> cellsInCluster;//list of the cellids present in this cluster

		double targetVolume;	// targetVolume of individual cellId
                double BL;
		ClusterData(){}
		~ClusterData(){}
	};
};
#endif
