# Supplementary material for: A local uPAR-plasmin-TGFβ1 positive feedback loop in a qualitative computational model of angiogenic sprouting explains the in vitro effect of fibrinogen variants
Source: PLoS Comput Biol. 2018 Jul 6;14(7):e1006239. doi: 10.1371/journal.pcbi.1006239 (PMC6072121; doi:10.1371/journal.pcbi.1006239)
Supplement: S1 Code — The ZIP file includes custom Steppables (Python) and Plugins (C++), installation instructions, and a brief documentation. The open source package CompuCell3D (‘DeveloperZone’) must be installed separately from http://CompuCell3D.org. (ZIP) [file pcbi.1006239.s006.zip › software/Simulations/Developerzone/DZ_fibrin/MembranePolarizationFluidSteppable/CMakeFiles/MembranePolarizationSteppable3Shared.dir/link.txt]

/usr/lib64/ccache/c++  -fPIC -O3 -DNDEBUG  -shared -Wl,-soname,libCC3DMembranePolarizationSteppable3.so.3.4 -o libCC3DMembranePolarizationSteppable3.so.3.4.2 CMakeFiles/MembranePolarizationSteppable3Shared.dir/MembranePolarizationSteppable3.o CMakeFiles/MembranePolarizationSteppable3Shared.dir/MembranePolarizationSteppableProxy3.o -L/ufs/boas/software/cc3d-3.5.0/lib 
