# Supplementary material for: A local uPAR-plasmin-TGFβ1 positive feedback loop in a qualitative computational model of angiogenic sprouting explains the in vitro effect of fibrinogen variants
Source: PLoS Comput Biol. 2018 Jul 6;14(7):e1006239. doi: 10.1371/journal.pcbi.1006239 (PMC6072121; doi:10.1371/journal.pcbi.1006239)
Supplement: S1 Code — The ZIP file includes custom Steppables (Python) and Plugins (C++), installation instructions, and a brief documentation. The open source package CompuCell3D (‘DeveloperZone’) must be installed separately from http://CompuCell3D.org. (ZIP) [file pcbi.1006239.s006.zip › software/Simulations/Developerzone/DZ_fibrin/MembranePolarizationFluidSteppable/CMakeFiles/MembranePolarizationFluidSteppableShared.dir/DependInfo.cmake]

# The set of languages for which implicit dependencies are needed:
SET(CMAKE_DEPENDS_LANGUAGES
  "CXX"
  )
# The set of files for implicit dependencies of each language:
SET(CMAKE_DEPENDS_CHECK_CXX
  "/home/sboas/svn/cc3d_fibrin/DeveloperZone_fibrin/DZ_fibrin/MembranePolarizationFluidSteppable/MembranePolarizationFluidSteppable.cpp" "/home/sboas/svn/cc3d_fibrin/DeveloperZone_fibrin/DZ_fibrin/MembranePolarizationFluidSteppable/CMakeFiles/MembranePolarizationFluidSteppableShared.dir/MembranePolarizationFluidSteppable.o"
  "/home/sboas/svn/cc3d_fibrin/DeveloperZone_fibrin/DZ_fibrin/MembranePolarizationFluidSteppable/MembranePolarizationFluidSteppableProxy.cpp" "/home/sboas/svn/cc3d_fibrin/DeveloperZone_fibrin/DZ_fibrin/MembranePolarizationFluidSteppable/CMakeFiles/MembranePolarizationFluidSteppableShared.dir/MembranePolarizationFluidSteppableProxy.o"
  )
SET(CMAKE_CXX_COMPILER_ID "GNU")

# Pairs of files generated by the same build rule.
SET(CMAKE_MULTIPLE_OUTPUT_PAIRS
  "/home/sboas/svn/cc3d_fibrin/DeveloperZone_fibrin/DZ_fibrin/MembranePolarizationFluidSteppable/libCC3DMembranePolarizationFluidSteppable.so" "/home/sboas/svn/cc3d_fibrin/DeveloperZone_fibrin/DZ_fibrin/MembranePolarizationFluidSteppable/libCC3DMembranePolarizationFluidSteppable.so.3.4.2"
  "/home/sboas/svn/cc3d_fibrin/DeveloperZone_fibrin/DZ_fibrin/MembranePolarizationFluidSteppable/libCC3DMembranePolarizationFluidSteppable.so.3.4" "/home/sboas/svn/cc3d_fibrin/DeveloperZone_fibrin/DZ_fibrin/MembranePolarizationFluidSteppable/libCC3DMembranePolarizationFluidSteppable.so.3.4.2"
  )


# Targets to which this target links.
SET(CMAKE_TARGET_LINKED_INFO_FILES
  )

# The include file search paths:
SET(CMAKE_C_TARGET_INCLUDE_PATH
  "/home/sboas/software/cc3d-fibrin/include/CompuCell3D"
  )
SET(CMAKE_CXX_TARGET_INCLUDE_PATH ${CMAKE_C_TARGET_INCLUDE_PATH})
SET(CMAKE_Fortran_TARGET_INCLUDE_PATH ${CMAKE_C_TARGET_INCLUDE_PATH})
SET(CMAKE_ASM_TARGET_INCLUDE_PATH ${CMAKE_C_TARGET_INCLUDE_PATH})
