# Supplementary material for: A local uPAR-plasmin-TGFβ1 positive feedback loop in a qualitative computational model of angiogenic sprouting explains the in vitro effect of fibrinogen variants
Source: PLoS Comput Biol. 2018 Jul 6;14(7):e1006239. doi: 10.1371/journal.pcbi.1006239 (PMC6072121; doi:10.1371/journal.pcbi.1006239)
Supplement: S1 Code — The ZIP file includes custom Steppables (Python) and Plugins (C++), installation instructions, and a brief documentation. The open source package CompuCell3D (‘DeveloperZone’) must be installed separately from http://CompuCell3D.org. (ZIP) [file pcbi.1006239.s006.zip › software/Simulations/Developerzone/DZ_fibrin/TCSFeedbackApplierSteppable/CMakeFiles/VesicleFusionAndMovementSteppableShared.dir/build.make]

# CMAKE generated file: DO NOT EDIT!
# Generated by "Unix Makefiles" Generator, CMake Version 2.8

#=============================================================================
# Special targets provided by cmake.

# Disable implicit rules so canonical targets will work.
.SUFFIXES:

# Remove some rules from gmake that .SUFFIXES does not remove.
SUFFIXES =

.SUFFIXES: .hpux_make_needs_suffix_list

# Suppress display of executed commands.
$(VERBOSE).SILENT:

# A target that is always out of date.
cmake_force:
.PHONY : cmake_force

#=============================================================================
# Set environment variables for the build.

# The shell in which to execute make rules.
SHELL = /bin/sh

# The CMake executable.
CMAKE_COMMAND = /usr/bin/cmake

# The command to remove a file.
RM = /usr/bin/cmake -E remove -f

# The program to use to edit the cache.
CMAKE_EDIT_COMMAND = /usr/bin/ccmake

# The top-level source directory on which CMake was run.
CMAKE_SOURCE_DIR = /ufs/boas/software/sbs/MP/src/cpp/DeveloperZone_vacuole

# The top-level build directory on which CMake was run.
CMAKE_BINARY_DIR = /ufs/boas/software/sbs/MP/src/cpp/DeveloperZone_vacuole

# Include any dependencies generated for this target.
include VesicleFusionAndMovementSteppable/CMakeFiles/VesicleFusionAndMovementSteppableShared.dir/depend.make

# Include the progress variables for this target.
include VesicleFusionAndMovementSteppable/CMakeFiles/VesicleFusionAndMovementSteppableShared.dir/progress.make

# Include the compile flags for this target's objects.
include VesicleFusionAndMovementSteppable/CMakeFiles/VesicleFusionAndMovementSteppableShared.dir/flags.make

VesicleFusionAndMovementSteppable/CMakeFiles/VesicleFusionAndMovementSteppableShared.dir/VesicleFusionAndMovementSteppable.o: VesicleFusionAndMovementSteppable/CMakeFiles/VesicleFusionAndMovementSteppableShared.dir/flags.make
VesicleFusionAndMovementSteppable/CMakeFiles/VesicleFusionAndMovementSteppableShared.dir/VesicleFusionAndMovementSteppable.o: VesicleFusionAndMovementSteppable/VesicleFusionAndMovementSteppable.cpp
	$(CMAKE_COMMAND) -E cmake_progress_report /ufs/boas/software/sbs/MP/src/cpp/DeveloperZone_vacuole/CMakeFiles $(CMAKE_PROGRESS_1)
	@$(CMAKE_COMMAND) -E cmake_echo_color --switch=$(COLOR) --green "Building CXX object VesicleFusionAndMovementSteppable/CMakeFiles/VesicleFusionAndMovementSteppableShared.dir/VesicleFusionAndMovementSteppable.o"
	cd /ufs/boas/software/sbs/MP/src/cpp/DeveloperZone_vacuole/VesicleFusionAndMovementSteppable && /usr/lib64/ccache/c++   $(CXX_DEFINES) $(CXX_FLAGS) -o CMakeFiles/VesicleFusionAndMovementSteppableShared.dir/VesicleFusionAndMovementSteppable.o -c /ufs/boas/software/sbs/MP/src/cpp/DeveloperZone_vacuole/VesicleFusionAndMovementSteppable/VesicleFusionAndMovementSteppable.cpp

VesicleFusionAndMovementSteppable/CMakeFiles/VesicleFusionAndMovementSteppableShared.dir/VesicleFusionAndMovementSteppable.i: cmake_force
	@$(CMAKE_COMMAND) -E cmake_echo_color --switch=$(COLOR) --green "Preprocessing CXX source to CMakeFiles/VesicleFusionAndMovementSteppableShared.dir/VesicleFusionAndMovementSteppable.i"
	cd /ufs/boas/software/sbs/MP/src/cpp/DeveloperZone_vacuole/VesicleFusionAndMovementSteppable && /usr/lib64/ccache/c++  $(CXX_DEFINES) $(CXX_FLAGS) -E /ufs/boas/software/sbs/MP/src/cpp/DeveloperZone_vacuole/VesicleFusionAndMovementSteppable/VesicleFusionAndMovementSteppable.cpp > CMakeFiles/VesicleFusionAndMovementSteppableShared.dir/VesicleFusionAndMovementSteppable.i

VesicleFusionAndMovementSteppable/CMakeFiles/VesicleFusionAndMovementSteppableShared.dir/VesicleFusionAndMovementSteppable.s: cmake_force
	@$(CMAKE_COMMAND) -E cmake_echo_color --switch=$(COLOR) --green "Compiling CXX source to assembly CMakeFiles/VesicleFusionAndMovementSteppableShared.dir/VesicleFusionAndMovementSteppable.s"
	cd /ufs/boas/software/sbs/MP/src/cpp/DeveloperZone_vacuole/VesicleFusionAndMovementSteppable && /usr/lib64/ccache/c++  $(CXX_DEFINES) $(CXX_FLAGS) -S /ufs/boas/software/sbs/MP/src/cpp/DeveloperZone_vacuole/VesicleFusionAndMovementSteppable/VesicleFusionAndMovementSteppable.cpp -o CMakeFiles/VesicleFusionAndMovementSteppableShared.dir/VesicleFusionAndMovementSteppable.s

VesicleFusionAndMovementSteppable/CMakeFiles/VesicleFusionAndMovementSteppableShared.dir/VesicleFusionAndMovementSteppable.o.requires:
.PHONY : VesicleFusionAndMovementSteppable/CMakeFiles/VesicleFusionAndMovementSteppableShared.dir/VesicleFusionAndMovementSteppable.o.requires

VesicleFusionAndMovementSteppable/CMakeFiles/VesicleFusionAndMovementSteppableShared.dir/VesicleFusionAndMovementSteppable.o.provides: VesicleFusionAndMovementSteppable/CMakeFiles/VesicleFusionAndMovementSteppableShared.dir/VesicleFusionAndMovementSteppable.o.requires
	$(MAKE) -f VesicleFusionAndMovementSteppable/CMakeFiles/VesicleFusionAndMovementSteppableShared.dir/build.make VesicleFusionAndMovementSteppable/CMakeFiles/VesicleFusionAndMovementSteppableShared.dir/VesicleFusionAndMovementSteppable.o.provides.build
.PHONY : VesicleFusionAndMovementSteppable/CMakeFiles/VesicleFusionAndMovementSteppableShared.dir/VesicleFusionAndMovementSteppable.o.provides

VesicleFusionAndMovementSteppable/CMakeFiles/VesicleFusionAndMovementSteppableShared.dir/VesicleFusionAndMovementSteppable.o.provides.build: VesicleFusionAndMovementSteppable/CMakeFiles/VesicleFusionAndMovementSteppableShared.dir/VesicleFusionAndMovementSteppable.o

VesicleFusionAndMovementSteppable/CMakeFiles/VesicleFusionAndMovementSteppableShared.dir/VesicleFusionAndMovementSteppableProxy.o: VesicleFusionAndMovementSteppable/CMakeFiles/VesicleFusionAndMovementSteppableShared.dir/flags.make
VesicleFusionAndMovementSteppable/CMakeFiles/VesicleFusionAndMovementSteppableShared.dir/VesicleFusionAndMovementSteppableProxy.o: VesicleFusionAndMovementSteppable/VesicleFusionAndMovementSteppableProxy.cpp
	$(CMAKE_COMMAND) -E cmake_progress_report /ufs/boas/software/sbs/MP/src/cpp/DeveloperZone_vacuole/CMakeFiles $(CMAKE_PROGRESS_2)
	@$(CMAKE_COMMAND) -E cmake_echo_color --switch=$(COLOR) --green "Building CXX object VesicleFusionAndMovementSteppable/CMakeFiles/VesicleFusionAndMovementSteppableShared.dir/VesicleFusionAndMovementSteppableProxy.o"
	cd /ufs/boas/software/sbs/MP/src/cpp/DeveloperZone_vacuole/VesicleFusionAndMovementSteppable && /usr/lib64/ccache/c++   $(CXX_DEFINES) $(CXX_FLAGS) -o CMakeFiles/VesicleFusionAndMovementSteppableShared.dir/VesicleFusionAndMovementSteppableProxy.o -c /ufs/boas/software/sbs/MP/src/cpp/DeveloperZone_vacuole/VesicleFusionAndMovementSteppable/VesicleFusionAndMovementSteppableProxy.cpp

VesicleFusionAndMovementSteppable/CMakeFiles/VesicleFusionAndMovementSteppableShared.dir/VesicleFusionAndMovementSteppableProxy.i: cmake_force
	@$(CMAKE_COMMAND) -E cmake_echo_color --switch=$(COLOR) --green "Preprocessing CXX source to CMakeFiles/VesicleFusionAndMovementSteppableShared.dir/VesicleFusionAndMovementSteppableProxy.i"
	cd /ufs/boas/software/sbs/MP/src/cpp/DeveloperZone_vacuole/VesicleFusionAndMovementSteppable && /usr/lib64/ccache/c++  $(CXX_DEFINES) $(CXX_FLAGS) -E /ufs/boas/software/sbs/MP/src/cpp/DeveloperZone_vacuole/VesicleFusionAndMovementSteppable/VesicleFusionAndMovementSteppableProxy.cpp > CMakeFiles/VesicleFusionAndMovementSteppableShared.dir/VesicleFusionAndMovementSteppableProxy.i

VesicleFusionAndMovementSteppable/CMakeFiles/VesicleFusionAndMovementSteppableShared.dir/VesicleFusionAndMovementSteppableProxy.s: cmake_force
	@$(CMAKE_COMMAND) -E cmake_echo_color --switch=$(COLOR) --green "Compiling CXX source to assembly CMakeFiles/VesicleFusionAndMovementSteppableShared.dir/VesicleFusionAndMovementSteppableProxy.s"
	cd /ufs/boas/software/sbs/MP/src/cpp/DeveloperZone_vacuole/VesicleFusionAndMovementSteppable && /usr/lib64/ccache/c++  $(CXX_DEFINES) $(CXX_FLAGS) -S /ufs/boas/software/sbs/MP/src/cpp/DeveloperZone_vacuole/VesicleFusionAndMovementSteppable/VesicleFusionAndMovementSteppableProxy.cpp -o CMakeFiles/VesicleFusionAndMovementSteppableShared.dir/VesicleFusionAndMovementSteppableProxy.s

VesicleFusionAndMovementSteppable/CMakeFiles/VesicleFusionAndMovementSteppableShared.dir/VesicleFusionAndMovementSteppableProxy.o.requires:
.PHONY : VesicleFusionAndMovementSteppable/CMakeFiles/VesicleFusionAndMovementSteppableShared.dir/VesicleFusionAndMovementSteppableProxy.o.requires

VesicleFusionAndMovementSteppable/CMakeFiles/VesicleFusionAndMovementSteppableShared.dir/VesicleFusionAndMovementSteppableProxy.o.provides: VesicleFusionAndMovementSteppable/CMakeFiles/VesicleFusionAndMovementSteppableShared.dir/VesicleFusionAndMovementSteppableProxy.o.requires
	$(MAKE) -f VesicleFusionAndMovementSteppable/CMakeFiles/VesicleFusionAndMovementSteppableShared.dir/build.make VesicleFusionAndMovementSteppable/CMakeFiles/VesicleFusionAndMovementSteppableShared.dir/VesicleFusionAndMovementSteppableProxy.o.provides.build
.PHONY : VesicleFusionAndMovementSteppable/CMakeFiles/VesicleFusionAndMovementSteppableShared.dir/VesicleFusionAndMovementSteppableProxy.o.provides

VesicleFusionAndMovementSteppable/CMakeFiles/VesicleFusionAndMovementSteppableShared.dir/VesicleFusionAndMovementSteppableProxy.o.provides.build: VesicleFusionAndMovementSteppable/CMakeFiles/VesicleFusionAndMovementSteppableShared.dir/VesicleFusionAndMovementSteppableProxy.o

# Object files for target VesicleFusionAndMovementSteppableShared
VesicleFusionAndMovementSteppableShared_OBJECTS = \
"CMakeFiles/VesicleFusionAndMovementSteppableShared.dir/VesicleFusionAndMovementSteppable.o" \
"CMakeFiles/VesicleFusionAndMovementSteppableShared.dir/VesicleFusionAndMovementSteppableProxy.o"

# External object files for target VesicleFusionAndMovementSteppableShared
VesicleFusionAndMovementSteppableShared_EXTERNAL_OBJECTS =

VesicleFusionAndMovementSteppable/libCC3DVesicleFusionAndMovementSteppable.so.3.4.2: VesicleFusionAndMovementSteppable/CMakeFiles/VesicleFusionAndMovementSteppableShared.dir/VesicleFusionAndMovementSteppable.o
VesicleFusionAndMovementSteppable/libCC3DVesicleFusionAndMovementSteppable.so.3.4.2: VesicleFusionAndMovementSteppable/CMakeFiles/VesicleFusionAndMovementSteppableShared.dir/VesicleFusionAndMovementSteppableProxy.o
VesicleFusionAndMovementSteppable/libCC3DVesicleFusionAndMovementSteppable.so.3.4.2: VesicleFusionAndMovementSteppable/CMakeFiles/VesicleFusionAndMovementSteppableShared.dir/build.make
VesicleFusionAndMovementSteppable/libCC3DVesicleFusionAndMovementSteppable.so.3.4.2: VesicleFusionAndMovementSteppable/CMakeFiles/VesicleFusionAndMovementSteppableShared.dir/link.txt
	@$(CMAKE_COMMAND) -E cmake_echo_color --switch=$(COLOR) --red --bold "Linking CXX shared library libCC3DVesicleFusionAndMovementSteppable.so"
	cd /ufs/boas/software/sbs/MP/src/cpp/DeveloperZone_vacuole/VesicleFusionAndMovementSteppable && $(CMAKE_COMMAND) -E cmake_link_script CMakeFiles/VesicleFusionAndMovementSteppableShared.dir/link.txt --verbose=$(VERBOSE)
	cd /ufs/boas/software/sbs/MP/src/cpp/DeveloperZone_vacuole/VesicleFusionAndMovementSteppable && $(CMAKE_COMMAND) -E cmake_symlink_library libCC3DVesicleFusionAndMovementSteppable.so.3.4.2 libCC3DVesicleFusionAndMovementSteppable.so.3.4 libCC3DVesicleFusionAndMovementSteppable.so

VesicleFusionAndMovementSteppable/libCC3DVesicleFusionAndMovementSteppable.so.3.4: VesicleFusionAndMovementSteppable/libCC3DVesicleFusionAndMovementSteppable.so.3.4.2

VesicleFusionAndMovementSteppable/libCC3DVesicleFusionAndMovementSteppable.so: VesicleFusionAndMovementSteppable/libCC3DVesicleFusionAndMovementSteppable.so.3.4.2

# Rule to build all files generated by this target.
VesicleFusionAndMovementSteppable/CMakeFiles/VesicleFusionAndMovementSteppableShared.dir/build: VesicleFusionAndMovementSteppable/libCC3DVesicleFusionAndMovementSteppable.so
.PHONY : VesicleFusionAndMovementSteppable/CMakeFiles/VesicleFusionAndMovementSteppableShared.dir/build

VesicleFusionAndMovementSteppable/CMakeFiles/VesicleFusionAndMovementSteppableShared.dir/requires: VesicleFusionAndMovementSteppable/CMakeFiles/VesicleFusionAndMovementSteppableShared.dir/VesicleFusionAndMovementSteppable.o.requires
VesicleFusionAndMovementSteppable/CMakeFiles/VesicleFusionAndMovementSteppableShared.dir/requires: VesicleFusionAndMovementSteppable/CMakeFiles/VesicleFusionAndMovementSteppableShared.dir/VesicleFusionAndMovementSteppableProxy.o.requires
.PHONY : VesicleFusionAndMovementSteppable/CMakeFiles/VesicleFusionAndMovementSteppableShared.dir/requires

VesicleFusionAndMovementSteppable/CMakeFiles/VesicleFusionAndMovementSteppableShared.dir/clean:
	cd /ufs/boas/software/sbs/MP/src/cpp/DeveloperZone_vacuole/VesicleFusionAndMovementSteppable && $(CMAKE_COMMAND) -P CMakeFiles/VesicleFusionAndMovementSteppableShared.dir/cmake_clean.cmake
.PHONY : VesicleFusionAndMovementSteppable/CMakeFiles/VesicleFusionAndMovementSteppableShared.dir/clean

VesicleFusionAndMovementSteppable/CMakeFiles/VesicleFusionAndMovementSteppableShared.dir/depend:
	cd /ufs/boas/software/sbs/MP/src/cpp/DeveloperZone_vacuole && $(CMAKE_COMMAND) -E cmake_depends "Unix Makefiles" /ufs/boas/software/sbs/MP/src/cpp/DeveloperZone_vacuole /ufs/boas/software/sbs/MP/src/cpp/DeveloperZone_vacuole/VesicleFusionAndMovementSteppable /ufs/boas/software/sbs/MP/src/cpp/DeveloperZone_vacuole /ufs/boas/software/sbs/MP/src/cpp/DeveloperZone_vacuole/VesicleFusionAndMovementSteppable /ufs/boas/software/sbs/MP/src/cpp/DeveloperZone_vacuole/VesicleFusionAndMovementSteppable/CMakeFiles/VesicleFusionAndMovementSteppableShared.dir/DependInfo.cmake --color=$(COLOR)
.PHONY : VesicleFusionAndMovementSteppable/CMakeFiles/VesicleFusionAndMovementSteppableShared.dir/depend
