# Supplementary material for: A local uPAR-plasmin-TGFβ1 positive feedback loop in a qualitative computational model of angiogenic sprouting explains the in vitro effect of fibrinogen variants
Source: PLoS Comput Biol. 2018 Jul 6;14(7):e1006239. doi: 10.1371/journal.pcbi.1006239 (PMC6072121; doi:10.1371/journal.pcbi.1006239)
Supplement: S1 Code — The ZIP file includes custom Steppables (Python) and Plugins (C++), installation instructions, and a brief documentation. The open source package CompuCell3D (‘DeveloperZone’) must be installed separately from http://CompuCell3D.org. (ZIP) [file pcbi.1006239.s006.zip › software/Simulations/Developerzone/DZ_fibrin/TCSFeedbackApplierSteppable/TCSFeedbackApplierSteppable.cpp]

/*************************************************************************
 *    CompuCell - A software framework for multimodel simulations of     *
 * biocomplexity problems Copyright (C) 2003 University of Notre Dame,   *
 *                             Indiana                                   *
 *                                                                       *
 * This program is free software; IF YOU AGREE TO CITE USE OF CompuCell  *
 *  IN ALL RELATED RESEARCH PUBLICATIONS according to the terms of the   *
 *  CompuCell GNU General Public License RIDER you can redistribute it   *
 * and/or modify it under the terms of the GNU General Public License as *
 *  published by the Free Software Foundation; either version 2 of the   *
 *         License, or (at your option) any later version.               *
 *                                                                       *
 * This program is distributed in the hope that it will be useful, but   *
 *      WITHOUT ANY WARRANTY; without even the implied warranty of       *
 *  MERCHANTABILITY or FITNESS FOR A PARTICULAR PURPOSE.  See the GNU    *
 *             General Public License for more details.                  *
 *                                                                       *
 *  You should have received a copy of the GNU General Public License    *
 *     along with this program; if not, write to the Free Software       *
 *      Foundation, Inc., 675 Mass Ave, Cambridge, MA 02139, USA.        *
 *************************************************************************/

#include <CompuCell3D/ClassRegistry.h>

using namespace CompuCell3D;

#include <CompuCell3D/Simulator.h>
#include <CompuCell3D/Potts3D/Potts3D.h>


#include <BasicUtils/BasicString.h>
#include <BasicUtils/BasicException.h>

using namespace CompuCell3D;


#include <CompuCell3D/Potts3D/CellInventory.h>

#include <iostream>
using namespace std;


#include "TCSFeedbackApplierSteppable.h"

TCSFeedbackApplierSteppable::TCSFeedbackApplierSteppable() {
	
}
TCSFeedbackApplierSteppable::~TCSFeedbackApplierSteppable() {}


void TCSFeedbackApplierSteppable::init(Simulator *simulator, CC3DXMLElement *_xmlData) {
    //cerr << "INITIALIZE TCSFeedbackApplierSteppable"<<endl;
  xmlData=_xmlData;
  
  potts = simulator->getPotts();
  cellInventoryPtr=& potts->getCellInventory();
  automaton = potts->getAutomaton();
  fieldG = (WatchableField3D<CellG *> *)potts->getCellFieldG();

  simulator->registerSteerableObject(this);
    
     // define a new data-class (clusterData) for each cell:	
//     BasicClassAccessorBase * clusterDataAccessorPtr=&clusterDataAccessor;
// 	potts->getCellFactoryGroupPtr()->registerClass(clusterDataAccessorPtr); //this is to register the BasicclassAccessor to the large factory file

    bool boundaryPixelTrackerAlreadyRegisteredFlag;
    boundaryPixelTrackerPlugin=(BoundaryPixelTrackerPlugin*)Simulator::pluginManager.get("BoundaryPixelTracker",&boundaryPixelTrackerAlreadyRegisteredFlag);
    if (!boundaryPixelTrackerAlreadyRegisteredFlag){
            boundaryPixelTrackerPlugin->init(simulator);
    }
    
    bool pixelTrackerAlreadyRegisteredFlag;
    pixelTrackerPlugin=(PixelTrackerPlugin*)Simulator::pluginManager.get("PixelTracker",&pixelTrackerAlreadyRegisteredFlag);
    if (!pixelTrackerAlreadyRegisteredFlag){
            pixelTrackerPlugin->init(simulator);
    }
    
    bool clusterDataTrackerAlreadyRegisteredFlag;
	clusterDataTrackerPlugin=(ClusterDataTrackerPlugin*)Simulator::pluginManager.get("ClusterDataTrackerPlugin",&clusterDataTrackerAlreadyRegisteredFlag);
	if (!clusterDataTrackerAlreadyRegisteredFlag){
		clusterDataTrackerPlugin->init(simulator,_xmlData);
	}
        
    bool feedbackClusterSteppableAlreadyRegisteredFlag;
	fbClusterSteppable=(TCSFeedbackMapsSteppable*)Simulator::steppableManager.get("TCSFeedbackMapsSteppable",&feedbackClusterSteppableAlreadyRegisteredFlag);
	if (!feedbackClusterSteppableAlreadyRegisteredFlag){
		fbClusterSteppable->init(simulator);
	}
        
        
//     bool nTrackerAlreadyRegisteredFlag;
//     nTrackerPlugin=(NeighborTrackerPlugin*)Simulator::pluginManager.get("NeighborTracker",&nTrackerAlreadyRegisteredFlag);
//     if (!nTrackerAlreadyRegisteredFlag){
//             nTrackerPlugin->init(simulator);
//     }
    
    //rand function for probobality funtion, is class
    rand = BasicRandomNumberGenerator::getInstance();

    update(xmlData);
}

void TCSFeedbackApplierSteppable::extraInit(Simulator *simulator){
    //PUT YOUR CODE HERE
  //FPDGFB = simulator->getConcentrationFieldByName("PDGFB");
  //FLTGFb = simulator->getConcentrationFieldByName("LTGFb"); 
  //FTGFb = simulator->getConcentrationFieldByName("TGFb"); 
  //FuPAR = simulator->getConcentrationFieldByName("uPAR");
  //FuPA = simulator->getConcentrationFieldByName("uPA");
  FuPARact = simulator->getConcentrationFieldByName("uPARact");
//   Fnotch = simulator->getConcentrationFieldByName("notch"); 
//   Fdelta = simulator->getConcentrationFieldByName("delta"); 
//   Freporter = simulator->getConcentrationFieldByName("reporter"); 
//   FVEGFR2 = simulator->getConcentrationFieldByName("VEGFR2"); 
   FVEGF = simulator->getConcentrationFieldByName("VEGF"); 
}

void TCSFeedbackApplierSteppable::start(){}

void TCSFeedbackApplierSteppable::step(const unsigned int currentStep){

    set<long int> clusterIdList=clusterDataTrackerPlugin->getClusterIdsList();
    set<long int> ::iterator clusterIdListIt;
    for ( clusterIdListIt=clusterIdList.begin() ; clusterIdListIt != clusterIdList.end(); ++clusterIdListIt )
        {
        long int ownClusterId= *clusterIdListIt;
        set<PixelTrackerData> pixelList;
        pixelList.clear();
        if(clusterDataTrackerPlugin->getIfEC(ownClusterId)) //if of type EC  
            {
            map<string,double> storeFeedbackMap=fbClusterSteppable->getStoreFeedbackMap(ownClusterId);;

   
    
            map<string,double>::iterator clusterIt;
            for ( clusterIt=storeFeedbackMap.begin() ; clusterIt != storeFeedbackMap.end(); ++clusterIt )
                {
                string fieldName=(*clusterIt).first;
                double change=(*clusterIt).second; 
                //cerr<<"fieldname="<<fieldName<<" change="<<change<<endl;
                if (fieldName.compare("Notch") == 0)
                    clusterDataTrackerPlugin->addNotchConcentration(ownClusterId,change);
                if (fieldName.compare("DLL4")==0)
                    clusterDataTrackerPlugin->addDeltaConcentration(ownClusterId,change);                
                if (fieldName.compare("reporter")==0)
                    clusterDataTrackerPlugin->addReporterConcentration(ownClusterId,change);
                if (fieldName.compare("VEGFR2")==0)
                    clusterDataTrackerPlugin->addVEGFR2Concentration(ownClusterId,change);
                if (fieldName.compare("VEGFreporter")==0)
                    clusterDataTrackerPlugin->addVEGFreporterConcentration(ownClusterId,change);
                if (fieldName.compare("uPAR")==0)
                    clusterDataTrackerPlugin->adduPARConcentration(ownClusterId,change);
                }
            }
        }

// //     //iterate over pixels (can be whole cell/border/basolat, and assignand VEGF
// //     map<PixelTrackerData,float> VEGFfeedbackPixels=fbClusterSteppable->getStorePixelVEGFFeedbackMap();

// //     map<PixelTrackerData,float>::iterator pixelListIt;
// //     for ( pixelListIt = VEGFfeedbackPixels.begin();pixelListIt != VEGFfeedbackPixels.end(); ++pixelListIt)
// //         {
// //         PixelTrackerData pixelD = (*pixelListIt).first; 
// //         Point3D pixelData=Point3D(pixelD.pixel);  
// // //         //VEGF

// //         float currentVEGFConc=FVEGF->get(pixelData); 
// //         //cerr<<"VEGF CONC old="<<currentVEGFConc<<endl; 
// //         //cerr<<"VEGF CONC chance="<< (*pixelListIt).second<<endl; 
// //         float newVEGFConc=currentVEGFConc + (*pixelListIt).second;   
// //         //cerr<<"VEGF CONC old="<<currentVEGFConc<<" new="<<newVEGFConc<<endl; 
// //         FVEGF->set(pixelData,newVEGFConc);

     
// //         }  

// // //      DrawConcentrationUPAR();                      
//                     set<PixelTrackerData> basolatPixels;
// //                     CellG* basolatCell=clusterDataTrackerPlugin->getBasolateralCell(ownClusterId);
// //                     if (basolatCell)
// //                         {
// //                         pixelTrackerAccessorPtr=pixelTrackerPlugin->getPixelTrackerAccessorPtr();
// //                         basolatPixels=pixelTrackerAccessorPtr->get(basolatCell->extraAttribPtr)->pixelSet; 
// //                         }
// //                     else
//                     basolatPixels=(clusterDataTrackerPlugin->getBoundaryTrackerList(ownClusterId));
//                     double count =  basolatPixels.size();
//                     float uPARactIncreasePerPixel=0.0;
//                     uPARactIncreasePerPixel=change/count;


// // ////adapt feedback in fields per pixel (VEGF and uPARact)
//                     set<PixelTrackerData>::iterator newMembranePixelListItt;
//                     for ( newMembranePixelListItt = basolatPixels.begin();newMembranePixelListItt != basolatPixels.end(); ++newMembranePixelListItt)
//                         {
//                         PixelTrackerData pixelD = *newMembranePixelListItt; 
//                         Point3D pixelData=Point3D(pixelD.pixel); 
              
//             //                     ////uPAR
//             //                     float currentUPARConc=FuPAR->get(pixelData); \
//             //                     float newUPARConc=currentUPARConc + uPARIncreasePerMembranePixel;
//             //                     FuPAR->set(pixelData,newUPARConc);
                            
//             //                     ////LTGFb
//             //                     float currentLTGbConc=FLTGFb->get(pixelData); \
//             //                     float newLTGbConc=currentLTGbConc + LTGFbIncreasePerMembranePixel;
//             //                     FLTGFb->set(pixelData,newLTGbConc);
                                
//             //                     ////PDGFB
//             //                     float currentPDGFBConc=FPDGFB->get(pixelData); \
//             //                     float newPDGFBConc=currentPDGFBConc + PDGFBIncreasePerMembranePixel;
//             //                     FPDGFB->set(pixelData,newPDGFBConc);
                                
//             //                     ////uPA
//             //                     float currentUPAConc=FuPA->get(pixelData); \
//             //                     float newUPAConc=currentUPAConc + uPAIncreasePerMembranePixel;
//             //                     FuPA->set(pixelData,newUPAConc);
                            
//                         ////uPARact
//                         float currentUPARactConc=FuPARact->get(pixelData); \
//                         float newUPARactConc=currentUPARactConc + uPARactIncreasePerPixel;
//                         FuPARact->set(pixelData,newUPARactConc);
                        
//                         ///VEGF per pixel
//                         map<PixelTrackerData,float> VEGFfeedback= fbClusterSteppable->getStorePixelVEGFFeedbackMap();
//                         if ( VEGFfeedback.find(pixelD) != VEGFfeedback.end() ) 
//                             {
//                             float currentVEGFConc=FVEGF->get(pixelData); 
//                             float newVEGFConc=currentVEGFConc + VEGFfeedback[pixelD];   
//                             //cerr<<"VEGF CONC old="<<currentVEGFConc<<" new="<<newVEGFConc<<endl; 
//                             FVEGF->set(pixelData,newVEGFConc);
//                             }
//                         }
//                     }


     
    
}
void TCSFeedbackApplierSteppable::DrawConcentrationUPAR(){
 
   
    //get the dimension values
    fieldDim = potts->getCellFieldG()->getDim();
    int xDim = fieldDim.x;
    int yDim = fieldDim.y;
    int zDim = fieldDim.z;
    
    int i,j,k;
    for(i=0;i<xDim;i++)
        for(j=0;j<yDim;j++)
            for(k=0;k<zDim;k++)
                {
                Point3D pt=Point3D(i,j,k);
                CellG* cell=fieldG->get(pt);
                if (cell )
                    {
                    long int ownClusterId= cell->clusterId;
                    if(clusterDataTrackerPlugin->getIfEC(ownClusterId))
                        {
                        double uPARactValuePerPixel=0.0;
                        double count= fbClusterSteppable->getFeedbackPixelsSize(ownClusterId);
                        //calculate feedback on uPAR per pixel   
                        if (count)
                            {
                            uPARactValuePerPixel= clusterDataTrackerPlugin->getuPARConcentration(ownClusterId)/count; 
                            }
                        FuPARact->set(pt,uPARactValuePerPixel);
                        }
                    else
                        {
                        FuPARact->set(pt,0);
                        }
                    }
                else
                    {
                    FuPARact->set(pt,0); 
                    }
                }
   
            
}


void TCSFeedbackApplierSteppable::update(CC3DXMLElement *_xmlData){
    boundaryStrategy=BoundaryStrategy::getInstance();
    //cerr<<"got here will do neighbor order"<<endl;
    if(_xmlData->getFirstElement("NeighborOrder"))
        maxNeighborIndex=boundaryStrategy->getMaxNeighborIndexFromNeighborOrder(_xmlData->getFirstElement("NeighborOrder")->getUInt());	
    else
        maxNeighborIndex=boundaryStrategy->getMaxNeighborIndexFromNeighborOrder(2);
}

std::string TCSFeedbackApplierSteppable::toString(){
   return "TCSFeedbackApplierSteppable";
}


std::string TCSFeedbackApplierSteppable::steerableName(){
   return toString();
}
