# Supplementary material for: A local uPAR-plasmin-TGFβ1 positive feedback loop in a qualitative computational model of angiogenic sprouting explains the in vitro effect of fibrinogen variants
Source: PLoS Comput Biol. 2018 Jul 6;14(7):e1006239. doi: 10.1371/journal.pcbi.1006239 (PMC6072121; doi:10.1371/journal.pcbi.1006239)
Supplement: S1 Code — The ZIP file includes custom Steppables (Python) and Plugins (C++), installation instructions, and a brief documentation. The open source package CompuCell3D (‘DeveloperZone’) must be installed separately from http://CompuCell3D.org. (ZIP) [file pcbi.1006239.s006.zip › software/Simulations/Developerzone/DZ_fibrin/SaveCellField/SaveCellField.h]

/*************************************************************************
 *    CompuCell - A software framework for multimodel simulations of     *
 * biocomplexity problems Copyright (C) 2003 University of Notre Dame,   *
 *                             Indiana                                   *
 *                                                                       *
 * This program is free software; IF YOU AGREE TO CITE USE OF CompuCell  *
 *  IN ALL RELATED RESEARCH PUBLICATIONS according to the terms of the   *
 *  CompuCell GNU General Public License RIDER you can redistribute it   *
 * and/or modify it under the terms of the GNU General Public License as *
 *  published by the Free Software Foundation; either version 2 of the   *
 *         License, or (at your option) any later version.               *
 *                                                                       *
 * This program is distributed in the hope that it will be useful, but   *
 *      WITHOUT ANY WARRANTY; without even the implied warranty of       *
 *  MERCHANTABILITY or FITNESS FOR A PARTICULAR PURPOSE.  See the GNU    *
 *             General Public License for more details.                  *
 *                                                                       *
 *  You should have received a copy of the GNU General Public License    *
 *     along with this program; if not, write to the Free Software       *
 *      Foundation, Inc., 675 Mass Ave, Cambridge, MA 02139, USA.        *
 *************************************************************************/

#ifndef SaveCellField_H
#define SaveCellField_H

#include <CompuCell3D/Steppable.h>
#include <CompuCell3D/Field3D/Dim3D.h>
#include <CompuCell3D/plugins/PixelTracker/PixelTracker.h>
#include <CompuCell3D/Field3D/Field3D.h>
#include <CompuCell3D/Field3D/Field3DImpl.h>
#include <CompuCell3D/Field3D/WatchableField3D.h>
#include <CompuCell3D/Potts3D/Cell.h>
#include <string>
#include <fstream>
#include <vector>
#include <map>
#include <XMLUtils/CC3DXMLElement.h>

template <typename Y> class BasicClassAccessor;

namespace CompuCell3D {
  class Potts3D;
  class CellInventory;
  template <class T> class Field3DImpl;
   
  class SaveCellField : public Steppable
  {
	Potts3D *potts;
    Simulator * sim;	  
	CellInventory * cellInventoryPtr;
	BasicClassAccessor<PixelTracker> * pixelTrackerAccessorPtr;
	std::string baseName,fieldName;
	WatchableField3D<CellG *> *cellfield;
	map<string,Field3DImpl<float>*> fieldmap;
	Dim3D fieldDim;
//	std::ofstream file;
//	int freq;
	int prec,fieldfreq,offset,startat;

  public:
	SaveCellField();
	virtual ~SaveCellField();
	void setPotts(Potts3D *potts) {this->potts = potts;}
	
	// SimObject interface
    virtual void update(CC3DXMLElement *_xmlData, bool _fullInitFlag=false);	
	virtual void init(Simulator *_simulator, CC3DXMLElement *_xmlData=0);
	virtual std::string toString();
	// Begin Steppable interface
	virtual void start();
	virtual void step(const unsigned int currentStep);
	virtual void finish();
	// End Steppable interface
  };
};
#endif
