# Supplementary material for: A local uPAR-plasmin-TGFβ1 positive feedback loop in a qualitative computational model of angiogenic sprouting explains the in vitro effect of fibrinogen variants
Source: PLoS Comput Biol. 2018 Jul 6;14(7):e1006239. doi: 10.1371/journal.pcbi.1006239 (PMC6072121; doi:10.1371/journal.pcbi.1006239)
Supplement: S1 Code — The ZIP file includes custom Steppables (Python) and Plugins (C++), installation instructions, and a brief documentation. The open source package CompuCell3D (‘DeveloperZone’) must be installed separately from http://CompuCell3D.org. (ZIP) [file pcbi.1006239.s006.zip › software/Simulations/Developerzone/DZ_fibrin/SaveCellField/SaveCellFieldProxy.cpp]

/*************************************************************************
 *    CompuCell - A software framework for multimodel simulations of     *
 * biocomplexity problems Copyright (C) 2003 University of Notre Dame,   *
 *                             Indiana                                   *
 *                                                                       *
 * This program is free software; IF YOU AGREE TO CITE USE OF CompuCell  *
 *  IN ALL RELATED RESEARCH PUBLICATIONS according to the terms of the   *
 *  CompuCell GNU General Public License RIDER you can redistribute it   *
 * and/or modify it under the terms of the GNU General Public License as *
 *  published by the Free Software Foundation; either version 2 of the   *
 *         License, or (at your option) any later version.               *
 *                                                                       *
 * This program is distributed in the hope that it will be useful, but   *
 *      WITHOUT ANY WARRANTY; without even the implied warranty of       *
 *  MERCHANTABILITY or FITNESS FOR A PARTICULAR PURPOSE.  See the GNU    *
 *             General Public License for more details.                  *
 *                                                                       *
 *  You should have received a copy of the GNU General Public License    *
 *     along with this program; if not, write to the Free Software       *
 *      Foundation, Inc., 675 Mass Ave, Cambridge, MA 02139, USA.        *
 *************************************************************************/

#include "SaveCellField.h"

#include <CompuCell3D/Simulator.h>
using namespace CompuCell3D;

#include <BasicUtils/BasicPluginProxy.h>

BasicPluginProxy<Steppable, SaveCellField>
SaveCellFieldProxy("SaveCellField", "Outputs basic simulation data for foam coarsening",
	    &Simulator::steppableManager);
