# Supplementary material for: A local uPAR-plasmin-TGFβ1 positive feedback loop in a qualitative computational model of angiogenic sprouting explains the in vitro effect of fibrinogen variants
Source: PLoS Comput Biol. 2018 Jul 6;14(7):e1006239. doi: 10.1371/journal.pcbi.1006239 (PMC6072121; doi:10.1371/journal.pcbi.1006239)
Supplement: S1 Code — The ZIP file includes custom Steppables (Python) and Plugins (C++), installation instructions, and a brief documentation. The open source package CompuCell3D (‘DeveloperZone’) must be installed separately from http://CompuCell3D.org. (ZIP) [file pcbi.1006239.s006.zip › software/Simulations/Developerzone/DZ_fibrin/SaveCellField/CMakeFiles/SaveCellFieldShared.dir/flags.make]

# CMAKE generated file: DO NOT EDIT!
# Generated by "Unix Makefiles" Generator, CMake Version 2.8

# compile CXX with /sara/sw/modules-ng-64/wrappers/sara/c++
CXX_FLAGS = -O3 -DNDEBUG -fPIC -I/home/sboas/software/cc3d-fibrin/include/CompuCell3D -I/home/sboas/svn/cc3d_fibrin/DeveloperZone_fibrin/DZ_fibrin/core -I/home/sboas/svn/cc3d_fibrin/DeveloperZone_fibrin/DZ_fibrin -I/home/sboas/svn/cc3d_fibrin/DeveloperZone_fibrin/DZ_fibrin/core/muParser -I/home/sboas/svn/cc3d_fibrin/core   

CXX_DEFINES = -DSaveCellFieldShared_EXPORTS
