# Supplementary material for: A local uPAR-plasmin-TGFβ1 positive feedback loop in a qualitative computational model of angiogenic sprouting explains the in vitro effect of fibrinogen variants
Source: PLoS Comput Biol. 2018 Jul 6;14(7):e1006239. doi: 10.1371/journal.pcbi.1006239 (PMC6072121; doi:10.1371/journal.pcbi.1006239)
Supplement: S1 Code — The ZIP file includes custom Steppables (Python) and Plugins (C++), installation instructions, and a brief documentation. The open source package CompuCell3D (‘DeveloperZone’) must be installed separately from http://CompuCell3D.org. (ZIP) [file pcbi.1006239.s006.zip › software/Simulations/Developerzone/DZ_fibrin/AdhesionFlex2/CMakeLists.txt]

ADD_COMPUCELL3D_PLUGIN(AdhesionFlex2
  AdhesionFlex2Plugin.cpp
  AdhesionFlex2PluginProxy.cpp LINK_LIBRARIES ${CC3DLibraries})

ADD_COMPUCELL3D_PLUGIN_HEADERS(AdhesionFlex2
  AdhesionFlex2Plugin.h)
