# Supplementary material for: A local uPAR-plasmin-TGFβ1 positive feedback loop in a qualitative computational model of angiogenic sprouting explains the in vitro effect of fibrinogen variants
Source: PLoS Comput Biol. 2018 Jul 6;14(7):e1006239. doi: 10.1371/journal.pcbi.1006239 (PMC6072121; doi:10.1371/journal.pcbi.1006239)
Supplement: S1 Code — The ZIP file includes custom Steppables (Python) and Plugins (C++), installation instructions, and a brief documentation. The open source package CompuCell3D (‘DeveloperZone’) must be installed separately from http://CompuCell3D.org. (ZIP) [file pcbi.1006239.s006.zip › software/Simulations/Developerzone/DZ_fibrin/AdhesionFlex2/AdhesionFlex2DLLSpecifier.h]

#ifndef ADHESIONFLEX2_EXPORT_H
#define ADHESIONFLEX2_EXPORT_H

    #if defined(_WIN32)
      #ifdef AdhesionFlex2Shared_EXPORTS
          #define AdhesionFlex2_EXPORT __declspec(dllexport)
          #define AdhesionFlex2_EXPIMP_TEMPLATE
      #else
          #define AdhesionFlex2_EXPORT __declspec(dllimport)
          #define AdhesionFlex2_EXPIMP_TEMPLATE extern
      #endif
    #else
         #define ADHESIONFLEX2_EXPORT
         #define ADHESIONFLEX2_EXPIMP_TEMPLATE
    #endif

#endif
