# Supplementary material for: A local uPAR-plasmin-TGFβ1 positive feedback loop in a qualitative computational model of angiogenic sprouting explains the in vitro effect of fibrinogen variants
Source: PLoS Comput Biol. 2018 Jul 6;14(7):e1006239. doi: 10.1371/journal.pcbi.1006239 (PMC6072121; doi:10.1371/journal.pcbi.1006239)
Supplement: S1 Code — The ZIP file includes custom Steppables (Python) and Plugins (C++), installation instructions, and a brief documentation. The open source package CompuCell3D (‘DeveloperZone’) must be installed separately from http://CompuCell3D.org. (ZIP) [file pcbi.1006239.s006.zip › software/Simulations/Developerzone/DZ_fibrin/AdhesionFlex2/CMakeFiles/AdhesionFlex2Shared.dir/depend.make]

# CMAKE generated file: DO NOT EDIT!
# Generated by "Unix Makefiles" Generator, CMake Version 2.8

DZ_fibrin/AdhesionFlex2/CMakeFiles/AdhesionFlex2Shared.dir/AdhesionFlex2Plugin.o: /home/sboas/software/cc3d-fibrin/include/CompuCell3D/BasicUtils/BasicArray.h
DZ_fibrin/AdhesionFlex2/CMakeFiles/AdhesionFlex2Shared.dir/AdhesionFlex2Plugin.o: /home/sboas/software/cc3d-fibrin/include/CompuCell3D/BasicUtils/BasicClassAccessor.h
DZ_fibrin/AdhesionFlex2/CMakeFiles/AdhesionFlex2Shared.dir/AdhesionFlex2Plugin.o: /home/sboas/software/cc3d-fibrin/include/CompuCell3D/BasicUtils/BasicClassAccessorBase.h
DZ_fibrin/AdhesionFlex2/CMakeFiles/AdhesionFlex2Shared.dir/AdhesionFlex2Plugin.o: /home/sboas/software/cc3d-fibrin/include/CompuCell3D/BasicUtils/BasicClassFactory.h
DZ_fibrin/AdhesionFlex2/CMakeFiles/AdhesionFlex2Shared.dir/AdhesionFlex2Plugin.o: /home/sboas/software/cc3d-fibrin/include/CompuCell3D/BasicUtils/BasicClassFactoryBase.h
DZ_fibrin/AdhesionFlex2/CMakeFiles/AdhesionFlex2Shared.dir/AdhesionFlex2Plugin.o: /home/sboas/software/cc3d-fibrin/include/CompuCell3D/BasicUtils/BasicClassGroup.h
DZ_fibrin/AdhesionFlex2/CMakeFiles/AdhesionFlex2Shared.dir/AdhesionFlex2Plugin.o: /home/sboas/software/cc3d-fibrin/include/CompuCell3D/BasicUtils/BasicClassGroupFactory.h
DZ_fibrin/AdhesionFlex2/CMakeFiles/AdhesionFlex2Shared.dir/AdhesionFlex2Plugin.o: /home/sboas/software/cc3d-fibrin/include/CompuCell3D/BasicUtils/BasicCounter.h
DZ_fibrin/AdhesionFlex2/CMakeFiles/AdhesionFlex2Shared.dir/AdhesionFlex2Plugin.o: /home/sboas/software/cc3d-fibrin/include/CompuCell3D/BasicUtils/BasicDynamicClassFactory.h
DZ_fibrin/AdhesionFlex2/CMakeFiles/AdhesionFlex2Shared.dir/AdhesionFlex2Plugin.o: /home/sboas/software/cc3d-fibrin/include/CompuCell3D/BasicUtils/BasicException.h
DZ_fibrin/AdhesionFlex2/CMakeFiles/AdhesionFlex2Shared.dir/AdhesionFlex2Plugin.o: /home/sboas/software/cc3d-fibrin/include/CompuCell3D/BasicUtils/BasicFileLocation.h
DZ_fibrin/AdhesionFlex2/CMakeFiles/AdhesionFlex2Shared.dir/AdhesionFlex2Plugin.o: /home/sboas/software/cc3d-fibrin/include/CompuCell3D/BasicUtils/BasicPluginInfo.h
DZ_fibrin/AdhesionFlex2/CMakeFiles/AdhesionFlex2Shared.dir/AdhesionFlex2Plugin.o: /home/sboas/software/cc3d-fibrin/include/CompuCell3D/BasicUtils/BasicPluginManager.h
DZ_fibrin/AdhesionFlex2/CMakeFiles/AdhesionFlex2Shared.dir/AdhesionFlex2Plugin.o: /home/sboas/software/cc3d-fibrin/include/CompuCell3D/BasicUtils/BasicRandomNumberGenerator.h
DZ_fibrin/AdhesionFlex2/CMakeFiles/AdhesionFlex2Shared.dir/AdhesionFlex2Plugin.o: /home/sboas/software/cc3d-fibrin/include/CompuCell3D/BasicUtils/BasicSmartPointer.h
DZ_fibrin/AdhesionFlex2/CMakeFiles/AdhesionFlex2Shared.dir/AdhesionFlex2Plugin.o: /home/sboas/software/cc3d-fibrin/include/CompuCell3D/BasicUtils/BasicString.h
DZ_fibrin/AdhesionFlex2/CMakeFiles/AdhesionFlex2Shared.dir/AdhesionFlex2Plugin.o: /home/sboas/software/cc3d-fibrin/include/CompuCell3D/BasicUtils/Zap.h
DZ_fibrin/AdhesionFlex2/CMakeFiles/AdhesionFlex2Shared.dir/AdhesionFlex2Plugin.o: /home/sboas/software/cc3d-fibrin/include/CompuCell3D/CompuCell3D/Automaton/Automaton.h
DZ_fibrin/AdhesionFlex2/CMakeFiles/AdhesionFlex2Shared.dir/AdhesionFlex2Plugin.o: /home/sboas/software/cc3d-fibrin/include/CompuCell3D/CompuCell3D/Automaton/CellType.h
DZ_fibrin/AdhesionFlex2/CMakeFiles/AdhesionFlex2Shared.dir/AdhesionFlex2Plugin.o: /home/sboas/software/cc3d-fibrin/include/CompuCell3D/CompuCell3D/Boundary/Algorithm.h
DZ_fibrin/AdhesionFlex2/CMakeFiles/AdhesionFlex2Shared.dir/AdhesionFlex2Plugin.o: /home/sboas/software/cc3d-fibrin/include/CompuCell3D/CompuCell3D/Boundary/Boundary.h
DZ_fibrin/AdhesionFlex2/CMakeFiles/AdhesionFlex2Shared.dir/AdhesionFlex2Plugin.o: /home/sboas/software/cc3d-fibrin/include/CompuCell3D/CompuCell3D/Boundary/BoundaryDLLSpecifier.h
DZ_fibrin/AdhesionFlex2/CMakeFiles/AdhesionFlex2Shared.dir/AdhesionFlex2Plugin.o: /home/sboas/software/cc3d-fibrin/include/CompuCell3D/CompuCell3D/Boundary/BoundaryStrategy.h
DZ_fibrin/AdhesionFlex2/CMakeFiles/AdhesionFlex2Shared.dir/AdhesionFlex2Plugin.o: /home/sboas/software/cc3d-fibrin/include/CompuCell3D/CompuCell3D/Boundary/BoundaryTypeDefinitions.h
DZ_fibrin/AdhesionFlex2/CMakeFiles/AdhesionFlex2Shared.dir/AdhesionFlex2Plugin.o: /home/sboas/software/cc3d-fibrin/include/CompuCell3D/CompuCell3D/CompuCellLibDLLSpecifier.h
DZ_fibrin/AdhesionFlex2/CMakeFiles/AdhesionFlex2Shared.dir/AdhesionFlex2Plugin.o: /home/sboas/software/cc3d-fibrin/include/CompuCell3D/CompuCell3D/Field3D/../Field3D/Point3D.h
DZ_fibrin/AdhesionFlex2/CMakeFiles/AdhesionFlex2Shared.dir/AdhesionFlex2Plugin.o: /home/sboas/software/cc3d-fibrin/include/CompuCell3D/CompuCell3D/Field3D/AdjacentNeighbor.h
DZ_fibrin/AdhesionFlex2/CMakeFiles/AdhesionFlex2Shared.dir/AdhesionFlex2Plugin.o: /home/sboas/software/cc3d-fibrin/include/CompuCell3D/CompuCell3D/Field3D/Dim3D.h
DZ_fibrin/AdhesionFlex2/CMakeFiles/AdhesionFlex2Shared.dir/AdhesionFlex2Plugin.o: /home/sboas/software/cc3d-fibrin/include/CompuCell3D/CompuCell3D/Field3D/Field3D.h
DZ_fibrin/AdhesionFlex2/CMakeFiles/AdhesionFlex2Shared.dir/AdhesionFlex2Plugin.o: /home/sboas/software/cc3d-fibrin/include/CompuCell3D/CompuCell3D/Field3D/Field3DChangeWatcher.h
DZ_fibrin/AdhesionFlex2/CMakeFiles/AdhesionFlex2Shared.dir/AdhesionFlex2Plugin.o: /home/sboas/software/cc3d-fibrin/include/CompuCell3D/CompuCell3D/Field3D/Field3DImpl.h
DZ_fibrin/AdhesionFlex2/CMakeFiles/AdhesionFlex2Shared.dir/AdhesionFlex2Plugin.o: /home/sboas/software/cc3d-fibrin/include/CompuCell3D/CompuCell3D/Field3D/Field3DIndex.h
DZ_fibrin/AdhesionFlex2/CMakeFiles/AdhesionFlex2Shared.dir/AdhesionFlex2Plugin.o: /home/sboas/software/cc3d-fibrin/include/CompuCell3D/CompuCell3D/Field3D/Neighbor.h
DZ_fibrin/AdhesionFlex2/CMakeFiles/AdhesionFlex2Shared.dir/AdhesionFlex2Plugin.o: /home/sboas/software/cc3d-fibrin/include/CompuCell3D/CompuCell3D/Field3D/NeighborFinder.h
DZ_fibrin/AdhesionFlex2/CMakeFiles/AdhesionFlex2Shared.dir/AdhesionFlex2Plugin.o: /home/sboas/software/cc3d-fibrin/include/CompuCell3D/CompuCell3D/Field3D/Point3D.h
DZ_fibrin/AdhesionFlex2/CMakeFiles/AdhesionFlex2Shared.dir/AdhesionFlex2Plugin.o: /home/sboas/software/cc3d-fibrin/include/CompuCell3D/CompuCell3D/Field3D/WatchableField3D.h
DZ_fibrin/AdhesionFlex2/CMakeFiles/AdhesionFlex2Shared.dir/AdhesionFlex2Plugin.o: /home/sboas/software/cc3d-fibrin/include/CompuCell3D/CompuCell3D/ParseData.h
DZ_fibrin/AdhesionFlex2/CMakeFiles/AdhesionFlex2Shared.dir/AdhesionFlex2Plugin.o: /home/sboas/software/cc3d-fibrin/include/CompuCell3D/CompuCell3D/ParserStorage.h
DZ_fibrin/AdhesionFlex2/CMakeFiles/AdhesionFlex2Shared.dir/AdhesionFlex2Plugin.o: /home/sboas/software/cc3d-fibrin/include/CompuCell3D/CompuCell3D/Plugin.h
DZ_fibrin/AdhesionFlex2/CMakeFiles/AdhesionFlex2Shared.dir/AdhesionFlex2Plugin.o: /home/sboas/software/cc3d-fibrin/include/CompuCell3D/CompuCell3D/PluginBase.h
DZ_fibrin/AdhesionFlex2/CMakeFiles/AdhesionFlex2Shared.dir/AdhesionFlex2Plugin.o: /home/sboas/software/cc3d-fibrin/include/CompuCell3D/CompuCell3D/PluginManager.h
DZ_fibrin/AdhesionFlex2/CMakeFiles/AdhesionFlex2Shared.dir/AdhesionFlex2Plugin.o: /home/sboas/software/cc3d-fibrin/include/CompuCell3D/CompuCell3D/Potts3D/../Field3D/Field3DChangeWatcher.h
DZ_fibrin/AdhesionFlex2/CMakeFiles/AdhesionFlex2Shared.dir/AdhesionFlex2Plugin.o: /home/sboas/software/cc3d-fibrin/include/CompuCell3D/CompuCell3D/Potts3D/AcceptanceFunction.h
DZ_fibrin/AdhesionFlex2/CMakeFiles/AdhesionFlex2Shared.dir/AdhesionFlex2Plugin.o: /home/sboas/software/cc3d-fibrin/include/CompuCell3D/CompuCell3D/Potts3D/Cell.h
DZ_fibrin/AdhesionFlex2/CMakeFiles/AdhesionFlex2Shared.dir/AdhesionFlex2Plugin.o: /home/sboas/software/cc3d-fibrin/include/CompuCell3D/CompuCell3D/Potts3D/CellGChangeWatcher.h
DZ_fibrin/AdhesionFlex2/CMakeFiles/AdhesionFlex2Shared.dir/AdhesionFlex2Plugin.o: /home/sboas/software/cc3d-fibrin/include/CompuCell3D/CompuCell3D/Potts3D/CellInventory.h
DZ_fibrin/AdhesionFlex2/CMakeFiles/AdhesionFlex2Shared.dir/AdhesionFlex2Plugin.o: /home/sboas/software/cc3d-fibrin/include/CompuCell3D/CompuCell3D/Potts3D/CellTypeMotilityData.h
DZ_fibrin/AdhesionFlex2/CMakeFiles/AdhesionFlex2Shared.dir/AdhesionFlex2Plugin.o: /home/sboas/software/cc3d-fibrin/include/CompuCell3D/CompuCell3D/Potts3D/DefaultAcceptanceFunction.h
DZ_fibrin/AdhesionFlex2/CMakeFiles/AdhesionFlex2Shared.dir/AdhesionFlex2Plugin.o: /home/sboas/software/cc3d-fibrin/include/CompuCell3D/CompuCell3D/Potts3D/EnergyFunction.h
DZ_fibrin/AdhesionFlex2/CMakeFiles/AdhesionFlex2Shared.dir/AdhesionFlex2Plugin.o: /home/sboas/software/cc3d-fibrin/include/CompuCell3D/CompuCell3D/Potts3D/FirstOrderExpansionAcceptanceFunction.h
DZ_fibrin/AdhesionFlex2/CMakeFiles/AdhesionFlex2Shared.dir/AdhesionFlex2Plugin.o: /home/sboas/software/cc3d-fibrin/include/CompuCell3D/CompuCell3D/Potts3D/Potts3D.h
DZ_fibrin/AdhesionFlex2/CMakeFiles/AdhesionFlex2Shared.dir/AdhesionFlex2Plugin.o: /home/sboas/software/cc3d-fibrin/include/CompuCell3D/CompuCell3D/PottsParseData.h
DZ_fibrin/AdhesionFlex2/CMakeFiles/AdhesionFlex2Shared.dir/AdhesionFlex2Plugin.o: /home/sboas/software/cc3d-fibrin/include/CompuCell3D/CompuCell3D/SimObject.h
DZ_fibrin/AdhesionFlex2/CMakeFiles/AdhesionFlex2Shared.dir/AdhesionFlex2Plugin.o: /home/sboas/software/cc3d-fibrin/include/CompuCell3D/CompuCell3D/Simulator.h
DZ_fibrin/AdhesionFlex2/CMakeFiles/AdhesionFlex2Shared.dir/AdhesionFlex2Plugin.o: /home/sboas/software/cc3d-fibrin/include/CompuCell3D/CompuCell3D/SteerableObject.h
DZ_fibrin/AdhesionFlex2/CMakeFiles/AdhesionFlex2Shared.dir/AdhesionFlex2Plugin.o: /home/sboas/software/cc3d-fibrin/include/CompuCell3D/CompuCell3D/Steppable.h
DZ_fibrin/AdhesionFlex2/CMakeFiles/AdhesionFlex2Shared.dir/AdhesionFlex2Plugin.o: /home/sboas/software/cc3d-fibrin/include/CompuCell3D/CompuCell3D/plugins/CellType/CellTypeG.h
DZ_fibrin/AdhesionFlex2/CMakeFiles/AdhesionFlex2Shared.dir/AdhesionFlex2Plugin.o: /home/sboas/software/cc3d-fibrin/include/CompuCell3D/CompuCell3D/plugins/NeighborTracker/NeighborTracker.h
DZ_fibrin/AdhesionFlex2/CMakeFiles/AdhesionFlex2Shared.dir/AdhesionFlex2Plugin.o: /home/sboas/software/cc3d-fibrin/include/CompuCell3D/CompuCell3D/plugins/NeighborTracker/NeighborTrackerDLLSpecifier.h
DZ_fibrin/AdhesionFlex2/CMakeFiles/AdhesionFlex2Shared.dir/AdhesionFlex2Plugin.o: /home/sboas/software/cc3d-fibrin/include/CompuCell3D/CompuCell3D/plugins/NeighborTracker/NeighborTrackerPlugin.h
DZ_fibrin/AdhesionFlex2/CMakeFiles/AdhesionFlex2Shared.dir/AdhesionFlex2Plugin.o: /home/sboas/software/cc3d-fibrin/include/CompuCell3D/PublicUtilities/ParallelUtilsOpenMP.h
DZ_fibrin/AdhesionFlex2/CMakeFiles/AdhesionFlex2Shared.dir/AdhesionFlex2Plugin.o: /home/sboas/software/cc3d-fibrin/include/CompuCell3D/PublicUtilities/StringUtils.h
DZ_fibrin/AdhesionFlex2/CMakeFiles/AdhesionFlex2Shared.dir/AdhesionFlex2Plugin.o: /home/sboas/software/cc3d-fibrin/include/CompuCell3D/PublicUtilities/Units/Unit.h
DZ_fibrin/AdhesionFlex2/CMakeFiles/AdhesionFlex2Shared.dir/AdhesionFlex2Plugin.o: /home/sboas/software/cc3d-fibrin/include/CompuCell3D/PublicUtilities/Units/unit_calculator.h
DZ_fibrin/AdhesionFlex2/CMakeFiles/AdhesionFlex2Shared.dir/AdhesionFlex2Plugin.o: /home/sboas/software/cc3d-fibrin/include/CompuCell3D/Utils/Coordinates3D.h
DZ_fibrin/AdhesionFlex2/CMakeFiles/AdhesionFlex2Shared.dir/AdhesionFlex2Plugin.o: /home/sboas/software/cc3d-fibrin/include/CompuCell3D/XMLUtils/CC3DXMLElement.h
DZ_fibrin/AdhesionFlex2/CMakeFiles/AdhesionFlex2Shared.dir/AdhesionFlex2Plugin.o: /home/sboas/software/cc3d-fibrin/include/CompuCell3D/XMLUtils/XMLUtilsDLLSpecifier.h
DZ_fibrin/AdhesionFlex2/CMakeFiles/AdhesionFlex2Shared.dir/AdhesionFlex2Plugin.o: DZ_fibrin/AdhesionFlex2/AdhesionFlex2DLLSpecifier.h
DZ_fibrin/AdhesionFlex2/CMakeFiles/AdhesionFlex2Shared.dir/AdhesionFlex2Plugin.o: DZ_fibrin/AdhesionFlex2/AdhesionFlex2Data.h
DZ_fibrin/AdhesionFlex2/CMakeFiles/AdhesionFlex2Shared.dir/AdhesionFlex2Plugin.o: DZ_fibrin/AdhesionFlex2/AdhesionFlex2Plugin.cpp
DZ_fibrin/AdhesionFlex2/CMakeFiles/AdhesionFlex2Shared.dir/AdhesionFlex2Plugin.o: DZ_fibrin/AdhesionFlex2/AdhesionFlex2Plugin.h
DZ_fibrin/AdhesionFlex2/CMakeFiles/AdhesionFlex2Shared.dir/AdhesionFlex2Plugin.o: /home/sboas/svn/cc3d_fibrin/core/muParser/muParser.h
DZ_fibrin/AdhesionFlex2/CMakeFiles/AdhesionFlex2Shared.dir/AdhesionFlex2Plugin.o: /home/sboas/svn/cc3d_fibrin/core/muParser/muParserBase.h
DZ_fibrin/AdhesionFlex2/CMakeFiles/AdhesionFlex2Shared.dir/AdhesionFlex2Plugin.o: /home/sboas/svn/cc3d_fibrin/core/muParser/muParserBytecode.h
DZ_fibrin/AdhesionFlex2/CMakeFiles/AdhesionFlex2Shared.dir/AdhesionFlex2Plugin.o: /home/sboas/svn/cc3d_fibrin/core/muParser/muParserCallback.h
DZ_fibrin/AdhesionFlex2/CMakeFiles/AdhesionFlex2Shared.dir/AdhesionFlex2Plugin.o: /home/sboas/svn/cc3d_fibrin/core/muParser/muParserDef.h
DZ_fibrin/AdhesionFlex2/CMakeFiles/AdhesionFlex2Shared.dir/AdhesionFlex2Plugin.o: /home/sboas/svn/cc3d_fibrin/core/muParser/muParserError.h
DZ_fibrin/AdhesionFlex2/CMakeFiles/AdhesionFlex2Shared.dir/AdhesionFlex2Plugin.o: /home/sboas/svn/cc3d_fibrin/core/muParser/muParserFixes.h
DZ_fibrin/AdhesionFlex2/CMakeFiles/AdhesionFlex2Shared.dir/AdhesionFlex2Plugin.o: /home/sboas/svn/cc3d_fibrin/core/muParser/muParserStack.h
DZ_fibrin/AdhesionFlex2/CMakeFiles/AdhesionFlex2Shared.dir/AdhesionFlex2Plugin.o: /home/sboas/svn/cc3d_fibrin/core/muParser/muParserToken.h
DZ_fibrin/AdhesionFlex2/CMakeFiles/AdhesionFlex2Shared.dir/AdhesionFlex2Plugin.o: /home/sboas/svn/cc3d_fibrin/core/muParser/muParserTokenReader.h

DZ_fibrin/AdhesionFlex2/CMakeFiles/AdhesionFlex2Shared.dir/AdhesionFlex2PluginProxy.o: /home/sboas/software/cc3d-fibrin/include/CompuCell3D/BasicUtils/BasicArray.h
DZ_fibrin/AdhesionFlex2/CMakeFiles/AdhesionFlex2Shared.dir/AdhesionFlex2PluginProxy.o: /home/sboas/software/cc3d-fibrin/include/CompuCell3D/BasicUtils/BasicClassAccessor.h
DZ_fibrin/AdhesionFlex2/CMakeFiles/AdhesionFlex2Shared.dir/AdhesionFlex2PluginProxy.o: /home/sboas/software/cc3d-fibrin/include/CompuCell3D/BasicUtils/BasicClassAccessorBase.h
DZ_fibrin/AdhesionFlex2/CMakeFiles/AdhesionFlex2Shared.dir/AdhesionFlex2PluginProxy.o: /home/sboas/software/cc3d-fibrin/include/CompuCell3D/BasicUtils/BasicClassFactory.h
DZ_fibrin/AdhesionFlex2/CMakeFiles/AdhesionFlex2Shared.dir/AdhesionFlex2PluginProxy.o: /home/sboas/software/cc3d-fibrin/include/CompuCell3D/BasicUtils/BasicClassFactoryBase.h
DZ_fibrin/AdhesionFlex2/CMakeFiles/AdhesionFlex2Shared.dir/AdhesionFlex2PluginProxy.o: /home/sboas/software/cc3d-fibrin/include/CompuCell3D/BasicUtils/BasicClassGroup.h
DZ_fibrin/AdhesionFlex2/CMakeFiles/AdhesionFlex2Shared.dir/AdhesionFlex2PluginProxy.o: /home/sboas/software/cc3d-fibrin/include/CompuCell3D/BasicUtils/BasicClassGroupFactory.h
DZ_fibrin/AdhesionFlex2/CMakeFiles/AdhesionFlex2Shared.dir/AdhesionFlex2PluginProxy.o: /home/sboas/software/cc3d-fibrin/include/CompuCell3D/BasicUtils/BasicCounter.h
DZ_fibrin/AdhesionFlex2/CMakeFiles/AdhesionFlex2Shared.dir/AdhesionFlex2PluginProxy.o: /home/sboas/software/cc3d-fibrin/include/CompuCell3D/BasicUtils/BasicDynamicClassFactory.h
DZ_fibrin/AdhesionFlex2/CMakeFiles/AdhesionFlex2Shared.dir/AdhesionFlex2PluginProxy.o: /home/sboas/software/cc3d-fibrin/include/CompuCell3D/BasicUtils/BasicException.h
DZ_fibrin/AdhesionFlex2/CMakeFiles/AdhesionFlex2Shared.dir/AdhesionFlex2PluginProxy.o: /home/sboas/software/cc3d-fibrin/include/CompuCell3D/BasicUtils/BasicFileLocation.h
DZ_fibrin/AdhesionFlex2/CMakeFiles/AdhesionFlex2Shared.dir/AdhesionFlex2PluginProxy.o: /home/sboas/software/cc3d-fibrin/include/CompuCell3D/BasicUtils/BasicPluginInfo.h
DZ_fibrin/AdhesionFlex2/CMakeFiles/AdhesionFlex2Shared.dir/AdhesionFlex2PluginProxy.o: /home/sboas/software/cc3d-fibrin/include/CompuCell3D/BasicUtils/BasicPluginManager.h
DZ_fibrin/AdhesionFlex2/CMakeFiles/AdhesionFlex2Shared.dir/AdhesionFlex2PluginProxy.o: /home/sboas/software/cc3d-fibrin/include/CompuCell3D/BasicUtils/BasicPluginProxy.h
DZ_fibrin/AdhesionFlex2/CMakeFiles/AdhesionFlex2Shared.dir/AdhesionFlex2PluginProxy.o: /home/sboas/software/cc3d-fibrin/include/CompuCell3D/BasicUtils/BasicRandomNumberGenerator.h
DZ_fibrin/AdhesionFlex2/CMakeFiles/AdhesionFlex2Shared.dir/AdhesionFlex2PluginProxy.o: /home/sboas/software/cc3d-fibrin/include/CompuCell3D/BasicUtils/BasicSmartPointer.h
DZ_fibrin/AdhesionFlex2/CMakeFiles/AdhesionFlex2Shared.dir/AdhesionFlex2PluginProxy.o: /home/sboas/software/cc3d-fibrin/include/CompuCell3D/BasicUtils/BasicString.h
DZ_fibrin/AdhesionFlex2/CMakeFiles/AdhesionFlex2Shared.dir/AdhesionFlex2PluginProxy.o: /home/sboas/software/cc3d-fibrin/include/CompuCell3D/BasicUtils/Zap.h
DZ_fibrin/AdhesionFlex2/CMakeFiles/AdhesionFlex2Shared.dir/AdhesionFlex2PluginProxy.o: /home/sboas/software/cc3d-fibrin/include/CompuCell3D/CompuCell3D/Boundary/BoundaryTypeDefinitions.h
DZ_fibrin/AdhesionFlex2/CMakeFiles/AdhesionFlex2Shared.dir/AdhesionFlex2PluginProxy.o: /home/sboas/software/cc3d-fibrin/include/CompuCell3D/CompuCell3D/CompuCellLibDLLSpecifier.h
DZ_fibrin/AdhesionFlex2/CMakeFiles/AdhesionFlex2Shared.dir/AdhesionFlex2PluginProxy.o: /home/sboas/software/cc3d-fibrin/include/CompuCell3D/CompuCell3D/Field3D/../Field3D/Point3D.h
DZ_fibrin/AdhesionFlex2/CMakeFiles/AdhesionFlex2Shared.dir/AdhesionFlex2PluginProxy.o: /home/sboas/software/cc3d-fibrin/include/CompuCell3D/CompuCell3D/Field3D/Dim3D.h
DZ_fibrin/AdhesionFlex2/CMakeFiles/AdhesionFlex2Shared.dir/AdhesionFlex2PluginProxy.o: /home/sboas/software/cc3d-fibrin/include/CompuCell3D/CompuCell3D/Field3D/Neighbor.h
DZ_fibrin/AdhesionFlex2/CMakeFiles/AdhesionFlex2Shared.dir/AdhesionFlex2PluginProxy.o: /home/sboas/software/cc3d-fibrin/include/CompuCell3D/CompuCell3D/Field3D/NeighborFinder.h
DZ_fibrin/AdhesionFlex2/CMakeFiles/AdhesionFlex2Shared.dir/AdhesionFlex2PluginProxy.o: /home/sboas/software/cc3d-fibrin/include/CompuCell3D/CompuCell3D/Field3D/Point3D.h
DZ_fibrin/AdhesionFlex2/CMakeFiles/AdhesionFlex2Shared.dir/AdhesionFlex2PluginProxy.o: /home/sboas/software/cc3d-fibrin/include/CompuCell3D/CompuCell3D/ParseData.h
DZ_fibrin/AdhesionFlex2/CMakeFiles/AdhesionFlex2Shared.dir/AdhesionFlex2PluginProxy.o: /home/sboas/software/cc3d-fibrin/include/CompuCell3D/CompuCell3D/ParserStorage.h
DZ_fibrin/AdhesionFlex2/CMakeFiles/AdhesionFlex2Shared.dir/AdhesionFlex2PluginProxy.o: /home/sboas/software/cc3d-fibrin/include/CompuCell3D/CompuCell3D/Plugin.h
DZ_fibrin/AdhesionFlex2/CMakeFiles/AdhesionFlex2Shared.dir/AdhesionFlex2PluginProxy.o: /home/sboas/software/cc3d-fibrin/include/CompuCell3D/CompuCell3D/PluginBase.h
DZ_fibrin/AdhesionFlex2/CMakeFiles/AdhesionFlex2Shared.dir/AdhesionFlex2PluginProxy.o: /home/sboas/software/cc3d-fibrin/include/CompuCell3D/CompuCell3D/PluginManager.h
DZ_fibrin/AdhesionFlex2/CMakeFiles/AdhesionFlex2Shared.dir/AdhesionFlex2PluginProxy.o: /home/sboas/software/cc3d-fibrin/include/CompuCell3D/CompuCell3D/Potts3D/../Field3D/Field3DChangeWatcher.h
DZ_fibrin/AdhesionFlex2/CMakeFiles/AdhesionFlex2Shared.dir/AdhesionFlex2PluginProxy.o: /home/sboas/software/cc3d-fibrin/include/CompuCell3D/CompuCell3D/Potts3D/../Field3D/Point3D.h
DZ_fibrin/AdhesionFlex2/CMakeFiles/AdhesionFlex2Shared.dir/AdhesionFlex2PluginProxy.o: /home/sboas/software/cc3d-fibrin/include/CompuCell3D/CompuCell3D/Potts3D/AcceptanceFunction.h
DZ_fibrin/AdhesionFlex2/CMakeFiles/AdhesionFlex2Shared.dir/AdhesionFlex2PluginProxy.o: /home/sboas/software/cc3d-fibrin/include/CompuCell3D/CompuCell3D/Potts3D/Cell.h
DZ_fibrin/AdhesionFlex2/CMakeFiles/AdhesionFlex2Shared.dir/AdhesionFlex2PluginProxy.o: /home/sboas/software/cc3d-fibrin/include/CompuCell3D/CompuCell3D/Potts3D/CellGChangeWatcher.h
DZ_fibrin/AdhesionFlex2/CMakeFiles/AdhesionFlex2Shared.dir/AdhesionFlex2PluginProxy.o: /home/sboas/software/cc3d-fibrin/include/CompuCell3D/CompuCell3D/Potts3D/CellInventory.h
DZ_fibrin/AdhesionFlex2/CMakeFiles/AdhesionFlex2Shared.dir/AdhesionFlex2PluginProxy.o: /home/sboas/software/cc3d-fibrin/include/CompuCell3D/CompuCell3D/Potts3D/CellTypeMotilityData.h
DZ_fibrin/AdhesionFlex2/CMakeFiles/AdhesionFlex2Shared.dir/AdhesionFlex2PluginProxy.o: /home/sboas/software/cc3d-fibrin/include/CompuCell3D/CompuCell3D/Potts3D/DefaultAcceptanceFunction.h
DZ_fibrin/AdhesionFlex2/CMakeFiles/AdhesionFlex2Shared.dir/AdhesionFlex2PluginProxy.o: /home/sboas/software/cc3d-fibrin/include/CompuCell3D/CompuCell3D/Potts3D/EnergyFunction.h
DZ_fibrin/AdhesionFlex2/CMakeFiles/AdhesionFlex2Shared.dir/AdhesionFlex2PluginProxy.o: /home/sboas/software/cc3d-fibrin/include/CompuCell3D/CompuCell3D/Potts3D/FirstOrderExpansionAcceptanceFunction.h
DZ_fibrin/AdhesionFlex2/CMakeFiles/AdhesionFlex2Shared.dir/AdhesionFlex2PluginProxy.o: /home/sboas/software/cc3d-fibrin/include/CompuCell3D/CompuCell3D/Potts3D/Potts3D.h
DZ_fibrin/AdhesionFlex2/CMakeFiles/AdhesionFlex2Shared.dir/AdhesionFlex2PluginProxy.o: /home/sboas/software/cc3d-fibrin/include/CompuCell3D/CompuCell3D/PottsParseData.h
DZ_fibrin/AdhesionFlex2/CMakeFiles/AdhesionFlex2Shared.dir/AdhesionFlex2PluginProxy.o: /home/sboas/software/cc3d-fibrin/include/CompuCell3D/CompuCell3D/SimObject.h
DZ_fibrin/AdhesionFlex2/CMakeFiles/AdhesionFlex2Shared.dir/AdhesionFlex2PluginProxy.o: /home/sboas/software/cc3d-fibrin/include/CompuCell3D/CompuCell3D/Simulator.h
DZ_fibrin/AdhesionFlex2/CMakeFiles/AdhesionFlex2Shared.dir/AdhesionFlex2PluginProxy.o: /home/sboas/software/cc3d-fibrin/include/CompuCell3D/CompuCell3D/SteerableObject.h
DZ_fibrin/AdhesionFlex2/CMakeFiles/AdhesionFlex2Shared.dir/AdhesionFlex2PluginProxy.o: /home/sboas/software/cc3d-fibrin/include/CompuCell3D/CompuCell3D/Steppable.h
DZ_fibrin/AdhesionFlex2/CMakeFiles/AdhesionFlex2Shared.dir/AdhesionFlex2PluginProxy.o: /home/sboas/software/cc3d-fibrin/include/CompuCell3D/PublicUtilities/ParallelUtilsOpenMP.h
DZ_fibrin/AdhesionFlex2/CMakeFiles/AdhesionFlex2Shared.dir/AdhesionFlex2PluginProxy.o: /home/sboas/software/cc3d-fibrin/include/CompuCell3D/PublicUtilities/Units/Unit.h
DZ_fibrin/AdhesionFlex2/CMakeFiles/AdhesionFlex2Shared.dir/AdhesionFlex2PluginProxy.o: /home/sboas/software/cc3d-fibrin/include/CompuCell3D/PublicUtilities/Units/unit_calculator.h
DZ_fibrin/AdhesionFlex2/CMakeFiles/AdhesionFlex2Shared.dir/AdhesionFlex2PluginProxy.o: /home/sboas/software/cc3d-fibrin/include/CompuCell3D/Utils/Coordinates3D.h
DZ_fibrin/AdhesionFlex2/CMakeFiles/AdhesionFlex2Shared.dir/AdhesionFlex2PluginProxy.o: /home/sboas/software/cc3d-fibrin/include/CompuCell3D/XMLUtils/CC3DXMLElement.h
DZ_fibrin/AdhesionFlex2/CMakeFiles/AdhesionFlex2Shared.dir/AdhesionFlex2PluginProxy.o: /home/sboas/software/cc3d-fibrin/include/CompuCell3D/XMLUtils/XMLUtilsDLLSpecifier.h
DZ_fibrin/AdhesionFlex2/CMakeFiles/AdhesionFlex2Shared.dir/AdhesionFlex2PluginProxy.o: DZ_fibrin/AdhesionFlex2/AdhesionFlex2DLLSpecifier.h
DZ_fibrin/AdhesionFlex2/CMakeFiles/AdhesionFlex2Shared.dir/AdhesionFlex2PluginProxy.o: DZ_fibrin/AdhesionFlex2/AdhesionFlex2Data.h
DZ_fibrin/AdhesionFlex2/CMakeFiles/AdhesionFlex2Shared.dir/AdhesionFlex2PluginProxy.o: DZ_fibrin/AdhesionFlex2/AdhesionFlex2Plugin.h
DZ_fibrin/AdhesionFlex2/CMakeFiles/AdhesionFlex2Shared.dir/AdhesionFlex2PluginProxy.o: DZ_fibrin/AdhesionFlex2/AdhesionFlex2PluginProxy.cpp
DZ_fibrin/AdhesionFlex2/CMakeFiles/AdhesionFlex2Shared.dir/AdhesionFlex2PluginProxy.o: /home/sboas/svn/cc3d_fibrin/core/muParser/muParser.h
DZ_fibrin/AdhesionFlex2/CMakeFiles/AdhesionFlex2Shared.dir/AdhesionFlex2PluginProxy.o: /home/sboas/svn/cc3d_fibrin/core/muParser/muParserBase.h
DZ_fibrin/AdhesionFlex2/CMakeFiles/AdhesionFlex2Shared.dir/AdhesionFlex2PluginProxy.o: /home/sboas/svn/cc3d_fibrin/core/muParser/muParserBytecode.h
DZ_fibrin/AdhesionFlex2/CMakeFiles/AdhesionFlex2Shared.dir/AdhesionFlex2PluginProxy.o: /home/sboas/svn/cc3d_fibrin/core/muParser/muParserCallback.h
DZ_fibrin/AdhesionFlex2/CMakeFiles/AdhesionFlex2Shared.dir/AdhesionFlex2PluginProxy.o: /home/sboas/svn/cc3d_fibrin/core/muParser/muParserDef.h
DZ_fibrin/AdhesionFlex2/CMakeFiles/AdhesionFlex2Shared.dir/AdhesionFlex2PluginProxy.o: /home/sboas/svn/cc3d_fibrin/core/muParser/muParserError.h
DZ_fibrin/AdhesionFlex2/CMakeFiles/AdhesionFlex2Shared.dir/AdhesionFlex2PluginProxy.o: /home/sboas/svn/cc3d_fibrin/core/muParser/muParserFixes.h
DZ_fibrin/AdhesionFlex2/CMakeFiles/AdhesionFlex2Shared.dir/AdhesionFlex2PluginProxy.o: /home/sboas/svn/cc3d_fibrin/core/muParser/muParserStack.h
DZ_fibrin/AdhesionFlex2/CMakeFiles/AdhesionFlex2Shared.dir/AdhesionFlex2PluginProxy.o: /home/sboas/svn/cc3d_fibrin/core/muParser/muParserToken.h
DZ_fibrin/AdhesionFlex2/CMakeFiles/AdhesionFlex2Shared.dir/AdhesionFlex2PluginProxy.o: /home/sboas/svn/cc3d_fibrin/core/muParser/muParserTokenReader.h
