# Supplementary material for: A local uPAR-plasmin-TGFβ1 positive feedback loop in a qualitative computational model of angiogenic sprouting explains the in vitro effect of fibrinogen variants
Source: PLoS Comput Biol. 2018 Jul 6;14(7):e1006239. doi: 10.1371/journal.pcbi.1006239 (PMC6072121; doi:10.1371/journal.pcbi.1006239)
Supplement: S1 Code — The ZIP file includes custom Steppables (Python) and Plugins (C++), installation instructions, and a brief documentation. The open source package CompuCell3D (‘DeveloperZone’) must be installed separately from http://CompuCell3D.org. (ZIP) [file pcbi.1006239.s006.zip › software/Simulations/Developerzone/DZ_fibrin/AdhesionFlex2/CMakeFiles/AdhesionFlexShared.dir/relink.txt]

/usr/bin/c++  -fPIC -O3 -DNDEBUG   -shared -Wl,-soname,libCC3DAdhesionFlex.so.3.6 -o CMakeFiles/CMakeRelink.dir/libCC3DAdhesionFlex.so.3.6.1 CMakeFiles/AdhesionFlexShared.dir/AdhesionFlexPlugin.cpp.o CMakeFiles/AdhesionFlexShared.dir/AdhesionFlexPluginProxy.cpp.o ../../libCC3DCompuCellLib.so.3.6.1 ../../Potts3D/libCC3DPotts3D.so.3.6.1 ../../../BasicUtils/libCC3DBasicUtils.so.3.6.1 ../../Field3D/libCC3DField3D.so.3.6.1 ../../../muParser/libCC3DmuParser.so.3.6.1 ../../../PublicUtilities/libCC3DPublicUtilities.so.3.6.1 -lgomp ../../../PublicUtilities/Units/libCC3DUnits.so.3.6.1 ../../Automaton/libCC3DAutomaton.so.3.6.1 ../../Boundary/libCC3DBoundary.so.3.6.1 ../../Field3D/libCC3DField3D.so.3.6.1 ../../../XMLUtils/libCC3DXMLUtils.so.3.6.1 ../../../BasicUtils/libCC3DBasicUtils.so.3.6.1 -ldl -lpython2.7 
