# Supplementary material for: A local uPAR-plasmin-TGFβ1 positive feedback loop in a qualitative computational model of angiogenic sprouting explains the in vitro effect of fibrinogen variants
Source: PLoS Comput Biol. 2018 Jul 6;14(7):e1006239. doi: 10.1371/journal.pcbi.1006239 (PMC6072121; doi:10.1371/journal.pcbi.1006239)
Supplement: S1 Code — The ZIP file includes custom Steppables (Python) and Plugins (C++), installation instructions, and a brief documentation. The open source package CompuCell3D (‘DeveloperZone’) must be installed separately from http://CompuCell3D.org. (ZIP) [file pcbi.1006239.s006.zip › software/Simulations/Developerzone/DZ_fibrin/AdhesionFlex2/CMakeFiles/AdhesionFlexShared.dir/build.make]

# CMAKE generated file: DO NOT EDIT!
# Generated by "Unix Makefiles" Generator, CMake Version 2.8

#=============================================================================
# Special targets provided by cmake.

# Disable implicit rules so canonical targets will work.
.SUFFIXES:

# Remove some rules from gmake that .SUFFIXES does not remove.
SUFFIXES =

.SUFFIXES: .hpux_make_needs_suffix_list

# Suppress display of executed commands.
$(VERBOSE).SILENT:

# A target that is always out of date.
cmake_force:
.PHONY : cmake_force

#=============================================================================
# Set environment variables for the build.

# The shell in which to execute make rules.
SHELL = /bin/sh

# The CMake executable.
CMAKE_COMMAND = /usr/bin/cmake

# The command to remove a file.
RM = /usr/bin/cmake -E remove -f

# Escaping for special characters.
EQUALS = =

# The program to use to edit the cache.
CMAKE_EDIT_COMMAND = /usr/bin/ccmake

# The top-level source directory on which CMake was run.
CMAKE_SOURCE_DIR = /ufs/boas/svn/cc3d_fibrin

# The top-level build directory on which CMake was run.
CMAKE_BINARY_DIR = /ufs/boas/svn/cc3d_fibrin

# Include any dependencies generated for this target.
include core/CompuCell3D/plugins/AdhesionFlex/CMakeFiles/AdhesionFlexShared.dir/depend.make

# Include the progress variables for this target.
include core/CompuCell3D/plugins/AdhesionFlex/CMakeFiles/AdhesionFlexShared.dir/progress.make

# Include the compile flags for this target's objects.
include core/CompuCell3D/plugins/AdhesionFlex/CMakeFiles/AdhesionFlexShared.dir/flags.make

core/CompuCell3D/plugins/AdhesionFlex/CMakeFiles/AdhesionFlexShared.dir/AdhesionFlexPlugin.cpp.o: core/CompuCell3D/plugins/AdhesionFlex/CMakeFiles/AdhesionFlexShared.dir/flags.make
core/CompuCell3D/plugins/AdhesionFlex/CMakeFiles/AdhesionFlexShared.dir/AdhesionFlexPlugin.cpp.o: core/CompuCell3D/plugins/AdhesionFlex/AdhesionFlexPlugin.cpp
	$(CMAKE_COMMAND) -E cmake_progress_report /ufs/boas/svn/cc3d_fibrin/CMakeFiles $(CMAKE_PROGRESS_1)
	@$(CMAKE_COMMAND) -E cmake_echo_color --switch=$(COLOR) --green "Building CXX object core/CompuCell3D/plugins/AdhesionFlex/CMakeFiles/AdhesionFlexShared.dir/AdhesionFlexPlugin.cpp.o"
	cd /ufs/boas/svn/cc3d_fibrin/core/CompuCell3D/plugins/AdhesionFlex && /usr/bin/c++   $(CXX_DEFINES) $(CXX_FLAGS) -o CMakeFiles/AdhesionFlexShared.dir/AdhesionFlexPlugin.cpp.o -c /ufs/boas/svn/cc3d_fibrin/core/CompuCell3D/plugins/AdhesionFlex/AdhesionFlexPlugin.cpp

core/CompuCell3D/plugins/AdhesionFlex/CMakeFiles/AdhesionFlexShared.dir/AdhesionFlexPlugin.cpp.i: cmake_force
	@$(CMAKE_COMMAND) -E cmake_echo_color --switch=$(COLOR) --green "Preprocessing CXX source to CMakeFiles/AdhesionFlexShared.dir/AdhesionFlexPlugin.cpp.i"
	cd /ufs/boas/svn/cc3d_fibrin/core/CompuCell3D/plugins/AdhesionFlex && /usr/bin/c++  $(CXX_DEFINES) $(CXX_FLAGS) -E /ufs/boas/svn/cc3d_fibrin/core/CompuCell3D/plugins/AdhesionFlex/AdhesionFlexPlugin.cpp > CMakeFiles/AdhesionFlexShared.dir/AdhesionFlexPlugin.cpp.i

core/CompuCell3D/plugins/AdhesionFlex/CMakeFiles/AdhesionFlexShared.dir/AdhesionFlexPlugin.cpp.s: cmake_force
	@$(CMAKE_COMMAND) -E cmake_echo_color --switch=$(COLOR) --green "Compiling CXX source to assembly CMakeFiles/AdhesionFlexShared.dir/AdhesionFlexPlugin.cpp.s"
	cd /ufs/boas/svn/cc3d_fibrin/core/CompuCell3D/plugins/AdhesionFlex && /usr/bin/c++  $(CXX_DEFINES) $(CXX_FLAGS) -S /ufs/boas/svn/cc3d_fibrin/core/CompuCell3D/plugins/AdhesionFlex/AdhesionFlexPlugin.cpp -o CMakeFiles/AdhesionFlexShared.dir/AdhesionFlexPlugin.cpp.s

core/CompuCell3D/plugins/AdhesionFlex/CMakeFiles/AdhesionFlexShared.dir/AdhesionFlexPlugin.cpp.o.requires:
.PHONY : core/CompuCell3D/plugins/AdhesionFlex/CMakeFiles/AdhesionFlexShared.dir/AdhesionFlexPlugin.cpp.o.requires

core/CompuCell3D/plugins/AdhesionFlex/CMakeFiles/AdhesionFlexShared.dir/AdhesionFlexPlugin.cpp.o.provides: core/CompuCell3D/plugins/AdhesionFlex/CMakeFiles/AdhesionFlexShared.dir/AdhesionFlexPlugin.cpp.o.requires
	$(MAKE) -f core/CompuCell3D/plugins/AdhesionFlex/CMakeFiles/AdhesionFlexShared.dir/build.make core/CompuCell3D/plugins/AdhesionFlex/CMakeFiles/AdhesionFlexShared.dir/AdhesionFlexPlugin.cpp.o.provides.build
.PHONY : core/CompuCell3D/plugins/AdhesionFlex/CMakeFiles/AdhesionFlexShared.dir/AdhesionFlexPlugin.cpp.o.provides

core/CompuCell3D/plugins/AdhesionFlex/CMakeFiles/AdhesionFlexShared.dir/AdhesionFlexPlugin.cpp.o.provides.build: core/CompuCell3D/plugins/AdhesionFlex/CMakeFiles/AdhesionFlexShared.dir/AdhesionFlexPlugin.cpp.o

core/CompuCell3D/plugins/AdhesionFlex/CMakeFiles/AdhesionFlexShared.dir/AdhesionFlexPluginProxy.cpp.o: core/CompuCell3D/plugins/AdhesionFlex/CMakeFiles/AdhesionFlexShared.dir/flags.make
core/CompuCell3D/plugins/AdhesionFlex/CMakeFiles/AdhesionFlexShared.dir/AdhesionFlexPluginProxy.cpp.o: core/CompuCell3D/plugins/AdhesionFlex/AdhesionFlexPluginProxy.cpp
	$(CMAKE_COMMAND) -E cmake_progress_report /ufs/boas/svn/cc3d_fibrin/CMakeFiles $(CMAKE_PROGRESS_2)
	@$(CMAKE_COMMAND) -E cmake_echo_color --switch=$(COLOR) --green "Building CXX object core/CompuCell3D/plugins/AdhesionFlex/CMakeFiles/AdhesionFlexShared.dir/AdhesionFlexPluginProxy.cpp.o"
	cd /ufs/boas/svn/cc3d_fibrin/core/CompuCell3D/plugins/AdhesionFlex && /usr/bin/c++   $(CXX_DEFINES) $(CXX_FLAGS) -o CMakeFiles/AdhesionFlexShared.dir/AdhesionFlexPluginProxy.cpp.o -c /ufs/boas/svn/cc3d_fibrin/core/CompuCell3D/plugins/AdhesionFlex/AdhesionFlexPluginProxy.cpp

core/CompuCell3D/plugins/AdhesionFlex/CMakeFiles/AdhesionFlexShared.dir/AdhesionFlexPluginProxy.cpp.i: cmake_force
	@$(CMAKE_COMMAND) -E cmake_echo_color --switch=$(COLOR) --green "Preprocessing CXX source to CMakeFiles/AdhesionFlexShared.dir/AdhesionFlexPluginProxy.cpp.i"
	cd /ufs/boas/svn/cc3d_fibrin/core/CompuCell3D/plugins/AdhesionFlex && /usr/bin/c++  $(CXX_DEFINES) $(CXX_FLAGS) -E /ufs/boas/svn/cc3d_fibrin/core/CompuCell3D/plugins/AdhesionFlex/AdhesionFlexPluginProxy.cpp > CMakeFiles/AdhesionFlexShared.dir/AdhesionFlexPluginProxy.cpp.i

core/CompuCell3D/plugins/AdhesionFlex/CMakeFiles/AdhesionFlexShared.dir/AdhesionFlexPluginProxy.cpp.s: cmake_force
	@$(CMAKE_COMMAND) -E cmake_echo_color --switch=$(COLOR) --green "Compiling CXX source to assembly CMakeFiles/AdhesionFlexShared.dir/AdhesionFlexPluginProxy.cpp.s"
	cd /ufs/boas/svn/cc3d_fibrin/core/CompuCell3D/plugins/AdhesionFlex && /usr/bin/c++  $(CXX_DEFINES) $(CXX_FLAGS) -S /ufs/boas/svn/cc3d_fibrin/core/CompuCell3D/plugins/AdhesionFlex/AdhesionFlexPluginProxy.cpp -o CMakeFiles/AdhesionFlexShared.dir/AdhesionFlexPluginProxy.cpp.s

core/CompuCell3D/plugins/AdhesionFlex/CMakeFiles/AdhesionFlexShared.dir/AdhesionFlexPluginProxy.cpp.o.requires:
.PHONY : core/CompuCell3D/plugins/AdhesionFlex/CMakeFiles/AdhesionFlexShared.dir/AdhesionFlexPluginProxy.cpp.o.requires

core/CompuCell3D/plugins/AdhesionFlex/CMakeFiles/AdhesionFlexShared.dir/AdhesionFlexPluginProxy.cpp.o.provides: core/CompuCell3D/plugins/AdhesionFlex/CMakeFiles/AdhesionFlexShared.dir/AdhesionFlexPluginProxy.cpp.o.requires
	$(MAKE) -f core/CompuCell3D/plugins/AdhesionFlex/CMakeFiles/AdhesionFlexShared.dir/build.make core/CompuCell3D/plugins/AdhesionFlex/CMakeFiles/AdhesionFlexShared.dir/AdhesionFlexPluginProxy.cpp.o.provides.build
.PHONY : core/CompuCell3D/plugins/AdhesionFlex/CMakeFiles/AdhesionFlexShared.dir/AdhesionFlexPluginProxy.cpp.o.provides

core/CompuCell3D/plugins/AdhesionFlex/CMakeFiles/AdhesionFlexShared.dir/AdhesionFlexPluginProxy.cpp.o.provides.build: core/CompuCell3D/plugins/AdhesionFlex/CMakeFiles/AdhesionFlexShared.dir/AdhesionFlexPluginProxy.cpp.o

# Object files for target AdhesionFlexShared
AdhesionFlexShared_OBJECTS = \
"CMakeFiles/AdhesionFlexShared.dir/AdhesionFlexPlugin.cpp.o" \
"CMakeFiles/AdhesionFlexShared.dir/AdhesionFlexPluginProxy.cpp.o"

# External object files for target AdhesionFlexShared
AdhesionFlexShared_EXTERNAL_OBJECTS =

core/CompuCell3D/plugins/AdhesionFlex/libCC3DAdhesionFlex.so.3.6.1: core/CompuCell3D/plugins/AdhesionFlex/CMakeFiles/AdhesionFlexShared.dir/AdhesionFlexPlugin.cpp.o
core/CompuCell3D/plugins/AdhesionFlex/libCC3DAdhesionFlex.so.3.6.1: core/CompuCell3D/plugins/AdhesionFlex/CMakeFiles/AdhesionFlexShared.dir/AdhesionFlexPluginProxy.cpp.o
core/CompuCell3D/plugins/AdhesionFlex/libCC3DAdhesionFlex.so.3.6.1: core/CompuCell3D/plugins/AdhesionFlex/CMakeFiles/AdhesionFlexShared.dir/build.make
core/CompuCell3D/plugins/AdhesionFlex/libCC3DAdhesionFlex.so.3.6.1: core/CompuCell3D/libCC3DCompuCellLib.so.3.6.1
core/CompuCell3D/plugins/AdhesionFlex/libCC3DAdhesionFlex.so.3.6.1: core/CompuCell3D/Potts3D/libCC3DPotts3D.so.3.6.1
core/CompuCell3D/plugins/AdhesionFlex/libCC3DAdhesionFlex.so.3.6.1: core/BasicUtils/libCC3DBasicUtils.so.3.6.1
core/CompuCell3D/plugins/AdhesionFlex/libCC3DAdhesionFlex.so.3.6.1: core/CompuCell3D/Field3D/libCC3DField3D.so.3.6.1
core/CompuCell3D/plugins/AdhesionFlex/libCC3DAdhesionFlex.so.3.6.1: core/muParser/libCC3DmuParser.so.3.6.1
core/CompuCell3D/plugins/AdhesionFlex/libCC3DAdhesionFlex.so.3.6.1: core/PublicUtilities/libCC3DPublicUtilities.so.3.6.1
core/CompuCell3D/plugins/AdhesionFlex/libCC3DAdhesionFlex.so.3.6.1: core/PublicUtilities/Units/libCC3DUnits.so.3.6.1
core/CompuCell3D/plugins/AdhesionFlex/libCC3DAdhesionFlex.so.3.6.1: core/CompuCell3D/Automaton/libCC3DAutomaton.so.3.6.1
core/CompuCell3D/plugins/AdhesionFlex/libCC3DAdhesionFlex.so.3.6.1: core/CompuCell3D/Boundary/libCC3DBoundary.so.3.6.1
core/CompuCell3D/plugins/AdhesionFlex/libCC3DAdhesionFlex.so.3.6.1: core/CompuCell3D/Field3D/libCC3DField3D.so.3.6.1
core/CompuCell3D/plugins/AdhesionFlex/libCC3DAdhesionFlex.so.3.6.1: core/XMLUtils/libCC3DXMLUtils.so.3.6.1
core/CompuCell3D/plugins/AdhesionFlex/libCC3DAdhesionFlex.so.3.6.1: core/BasicUtils/libCC3DBasicUtils.so.3.6.1
core/CompuCell3D/plugins/AdhesionFlex/libCC3DAdhesionFlex.so.3.6.1: /usr/lib64/libpython2.7.so
core/CompuCell3D/plugins/AdhesionFlex/libCC3DAdhesionFlex.so.3.6.1: core/CompuCell3D/plugins/AdhesionFlex/CMakeFiles/AdhesionFlexShared.dir/link.txt
	@$(CMAKE_COMMAND) -E cmake_echo_color --switch=$(COLOR) --red --bold "Linking CXX shared library libCC3DAdhesionFlex.so"
	cd /ufs/boas/svn/cc3d_fibrin/core/CompuCell3D/plugins/AdhesionFlex && $(CMAKE_COMMAND) -E cmake_link_script CMakeFiles/AdhesionFlexShared.dir/link.txt --verbose=$(VERBOSE)
	cd /ufs/boas/svn/cc3d_fibrin/core/CompuCell3D/plugins/AdhesionFlex && $(CMAKE_COMMAND) -E cmake_symlink_library libCC3DAdhesionFlex.so.3.6.1 libCC3DAdhesionFlex.so.3.6 libCC3DAdhesionFlex.so

core/CompuCell3D/plugins/AdhesionFlex/libCC3DAdhesionFlex.so.3.6: core/CompuCell3D/plugins/AdhesionFlex/libCC3DAdhesionFlex.so.3.6.1

core/CompuCell3D/plugins/AdhesionFlex/libCC3DAdhesionFlex.so: core/CompuCell3D/plugins/AdhesionFlex/libCC3DAdhesionFlex.so.3.6.1

# Rule to build all files generated by this target.
core/CompuCell3D/plugins/AdhesionFlex/CMakeFiles/AdhesionFlexShared.dir/build: core/CompuCell3D/plugins/AdhesionFlex/libCC3DAdhesionFlex.so
.PHONY : core/CompuCell3D/plugins/AdhesionFlex/CMakeFiles/AdhesionFlexShared.dir/build

# Object files for target AdhesionFlexShared
AdhesionFlexShared_OBJECTS = \
"CMakeFiles/AdhesionFlexShared.dir/AdhesionFlexPlugin.cpp.o" \
"CMakeFiles/AdhesionFlexShared.dir/AdhesionFlexPluginProxy.cpp.o"

# External object files for target AdhesionFlexShared
AdhesionFlexShared_EXTERNAL_OBJECTS =

core/CompuCell3D/plugins/AdhesionFlex/CMakeFiles/CMakeRelink.dir/libCC3DAdhesionFlex.so.3.6.1: core/CompuCell3D/plugins/AdhesionFlex/CMakeFiles/AdhesionFlexShared.dir/AdhesionFlexPlugin.cpp.o
core/CompuCell3D/plugins/AdhesionFlex/CMakeFiles/CMakeRelink.dir/libCC3DAdhesionFlex.so.3.6.1: core/CompuCell3D/plugins/AdhesionFlex/CMakeFiles/AdhesionFlexShared.dir/AdhesionFlexPluginProxy.cpp.o
core/CompuCell3D/plugins/AdhesionFlex/CMakeFiles/CMakeRelink.dir/libCC3DAdhesionFlex.so.3.6.1: core/CompuCell3D/plugins/AdhesionFlex/CMakeFiles/AdhesionFlexShared.dir/build.make
core/CompuCell3D/plugins/AdhesionFlex/CMakeFiles/CMakeRelink.dir/libCC3DAdhesionFlex.so.3.6.1: core/CompuCell3D/libCC3DCompuCellLib.so.3.6.1
core/CompuCell3D/plugins/AdhesionFlex/CMakeFiles/CMakeRelink.dir/libCC3DAdhesionFlex.so.3.6.1: core/CompuCell3D/Potts3D/libCC3DPotts3D.so.3.6.1
core/CompuCell3D/plugins/AdhesionFlex/CMakeFiles/CMakeRelink.dir/libCC3DAdhesionFlex.so.3.6.1: core/BasicUtils/libCC3DBasicUtils.so.3.6.1
core/CompuCell3D/plugins/AdhesionFlex/CMakeFiles/CMakeRelink.dir/libCC3DAdhesionFlex.so.3.6.1: core/CompuCell3D/Field3D/libCC3DField3D.so.3.6.1
core/CompuCell3D/plugins/AdhesionFlex/CMakeFiles/CMakeRelink.dir/libCC3DAdhesionFlex.so.3.6.1: core/muParser/libCC3DmuParser.so.3.6.1
core/CompuCell3D/plugins/AdhesionFlex/CMakeFiles/CMakeRelink.dir/libCC3DAdhesionFlex.so.3.6.1: core/PublicUtilities/libCC3DPublicUtilities.so.3.6.1
core/CompuCell3D/plugins/AdhesionFlex/CMakeFiles/CMakeRelink.dir/libCC3DAdhesionFlex.so.3.6.1: core/PublicUtilities/Units/libCC3DUnits.so.3.6.1
core/CompuCell3D/plugins/AdhesionFlex/CMakeFiles/CMakeRelink.dir/libCC3DAdhesionFlex.so.3.6.1: core/CompuCell3D/Automaton/libCC3DAutomaton.so.3.6.1
core/CompuCell3D/plugins/AdhesionFlex/CMakeFiles/CMakeRelink.dir/libCC3DAdhesionFlex.so.3.6.1: core/CompuCell3D/Boundary/libCC3DBoundary.so.3.6.1
core/CompuCell3D/plugins/AdhesionFlex/CMakeFiles/CMakeRelink.dir/libCC3DAdhesionFlex.so.3.6.1: core/CompuCell3D/Field3D/libCC3DField3D.so.3.6.1
core/CompuCell3D/plugins/AdhesionFlex/CMakeFiles/CMakeRelink.dir/libCC3DAdhesionFlex.so.3.6.1: core/XMLUtils/libCC3DXMLUtils.so.3.6.1
core/CompuCell3D/plugins/AdhesionFlex/CMakeFiles/CMakeRelink.dir/libCC3DAdhesionFlex.so.3.6.1: core/BasicUtils/libCC3DBasicUtils.so.3.6.1
core/CompuCell3D/plugins/AdhesionFlex/CMakeFiles/CMakeRelink.dir/libCC3DAdhesionFlex.so.3.6.1: /usr/lib64/libpython2.7.so
core/CompuCell3D/plugins/AdhesionFlex/CMakeFiles/CMakeRelink.dir/libCC3DAdhesionFlex.so.3.6.1: core/CompuCell3D/plugins/AdhesionFlex/CMakeFiles/AdhesionFlexShared.dir/relink.txt
	@$(CMAKE_COMMAND) -E cmake_echo_color --switch=$(COLOR) --red --bold "Linking CXX shared library CMakeFiles/CMakeRelink.dir/libCC3DAdhesionFlex.so"
	cd /ufs/boas/svn/cc3d_fibrin/core/CompuCell3D/plugins/AdhesionFlex && $(CMAKE_COMMAND) -E cmake_link_script CMakeFiles/AdhesionFlexShared.dir/relink.txt --verbose=$(VERBOSE)
	cd /ufs/boas/svn/cc3d_fibrin/core/CompuCell3D/plugins/AdhesionFlex && $(CMAKE_COMMAND) -E cmake_symlink_library CMakeFiles/CMakeRelink.dir/libCC3DAdhesionFlex.so.3.6.1 CMakeFiles/CMakeRelink.dir/libCC3DAdhesionFlex.so.3.6 CMakeFiles/CMakeRelink.dir/libCC3DAdhesionFlex.so

core/CompuCell3D/plugins/AdhesionFlex/CMakeFiles/CMakeRelink.dir/libCC3DAdhesionFlex.so.3.6: core/CompuCell3D/plugins/AdhesionFlex/CMakeFiles/CMakeRelink.dir/libCC3DAdhesionFlex.so.3.6.1

core/CompuCell3D/plugins/AdhesionFlex/CMakeFiles/CMakeRelink.dir/libCC3DAdhesionFlex.so: core/CompuCell3D/plugins/AdhesionFlex/CMakeFiles/CMakeRelink.dir/libCC3DAdhesionFlex.so.3.6.1

# Rule to relink during preinstall.
core/CompuCell3D/plugins/AdhesionFlex/CMakeFiles/AdhesionFlexShared.dir/preinstall: core/CompuCell3D/plugins/AdhesionFlex/CMakeFiles/CMakeRelink.dir/libCC3DAdhesionFlex.so
.PHONY : core/CompuCell3D/plugins/AdhesionFlex/CMakeFiles/AdhesionFlexShared.dir/preinstall

core/CompuCell3D/plugins/AdhesionFlex/CMakeFiles/AdhesionFlexShared.dir/requires: core/CompuCell3D/plugins/AdhesionFlex/CMakeFiles/AdhesionFlexShared.dir/AdhesionFlexPlugin.cpp.o.requires
core/CompuCell3D/plugins/AdhesionFlex/CMakeFiles/AdhesionFlexShared.dir/requires: core/CompuCell3D/plugins/AdhesionFlex/CMakeFiles/AdhesionFlexShared.dir/AdhesionFlexPluginProxy.cpp.o.requires
.PHONY : core/CompuCell3D/plugins/AdhesionFlex/CMakeFiles/AdhesionFlexShared.dir/requires

core/CompuCell3D/plugins/AdhesionFlex/CMakeFiles/AdhesionFlexShared.dir/clean:
	cd /ufs/boas/svn/cc3d_fibrin/core/CompuCell3D/plugins/AdhesionFlex && $(CMAKE_COMMAND) -P CMakeFiles/AdhesionFlexShared.dir/cmake_clean.cmake
.PHONY : core/CompuCell3D/plugins/AdhesionFlex/CMakeFiles/AdhesionFlexShared.dir/clean

core/CompuCell3D/plugins/AdhesionFlex/CMakeFiles/AdhesionFlexShared.dir/depend:
	cd /ufs/boas/svn/cc3d_fibrin && $(CMAKE_COMMAND) -E cmake_depends "Unix Makefiles" /ufs/boas/svn/cc3d_fibrin /ufs/boas/svn/cc3d_fibrin/core/CompuCell3D/plugins/AdhesionFlex /ufs/boas/svn/cc3d_fibrin /ufs/boas/svn/cc3d_fibrin/core/CompuCell3D/plugins/AdhesionFlex /ufs/boas/svn/cc3d_fibrin/core/CompuCell3D/plugins/AdhesionFlex/CMakeFiles/AdhesionFlexShared.dir/DependInfo.cmake --color=$(COLOR)
.PHONY : core/CompuCell3D/plugins/AdhesionFlex/CMakeFiles/AdhesionFlexShared.dir/depend
