# Supplementary material for: A local uPAR-plasmin-TGFβ1 positive feedback loop in a qualitative computational model of angiogenic sprouting explains the in vitro effect of fibrinogen variants
Source: PLoS Comput Biol. 2018 Jul 6;14(7):e1006239. doi: 10.1371/journal.pcbi.1006239 (PMC6072121; doi:10.1371/journal.pcbi.1006239)
Supplement: S1 Code — The ZIP file includes custom Steppables (Python) and Plugins (C++), installation instructions, and a brief documentation. The open source package CompuCell3D (‘DeveloperZone’) must be installed separately from http://CompuCell3D.org. (ZIP) [file pcbi.1006239.s006.zip › software/Simulations/Developerzone/DZ_fibrin/AdhesionFlex2/CMakeFiles/AdhesionFlexShared.dir/cmake_clean.cmake]

FILE(REMOVE_RECURSE
  "CMakeFiles/AdhesionFlexShared.dir/AdhesionFlexPlugin.cpp.o"
  "CMakeFiles/AdhesionFlexShared.dir/AdhesionFlexPluginProxy.cpp.o"
  "libCC3DAdhesionFlex.pdb"
  "libCC3DAdhesionFlex.so"
  "libCC3DAdhesionFlex.so.3.6.1"
  "libCC3DAdhesionFlex.so.3.6"
  "libCC3DAdhesionFlex.pdb"
  "CMakeFiles/CMakeRelink.dir/libCC3DAdhesionFlex.so"
  "CMakeFiles/CMakeRelink.dir/libCC3DAdhesionFlex.so.3.6.1"
  "CMakeFiles/CMakeRelink.dir/libCC3DAdhesionFlex.so.3.6"
)

# Per-language clean rules from dependency scanning.
FOREACH(lang CXX)
  INCLUDE(CMakeFiles/AdhesionFlexShared.dir/cmake_clean_${lang}.cmake OPTIONAL)
ENDFOREACH(lang)
