# Supplementary material for: A local uPAR-plasmin-TGFβ1 positive feedback loop in a qualitative computational model of angiogenic sprouting explains the in vitro effect of fibrinogen variants
Source: PLoS Comput Biol. 2018 Jul 6;14(7):e1006239. doi: 10.1371/journal.pcbi.1006239 (PMC6072121; doi:10.1371/journal.pcbi.1006239)
Supplement: S1 Code — The ZIP file includes custom Steppables (Python) and Plugins (C++), installation instructions, and a brief documentation. The open source package CompuCell3D (‘DeveloperZone’) must be installed separately from http://CompuCell3D.org. (ZIP) [file pcbi.1006239.s006.zip › software/Simulations/Developerzone/DZ_fibrin/PLGsolverSteppable/Testing/TestFlexibleDiffusionSolver.h]

#include "cppunit/TestCase.h"
#include "cppunit/TestSuite.h"
#include "cppunit/ui/text/TestRunner.h"
#include "cppunit/TestCaller.h"
#include "cppunit/extensions/HelperMacros.h"

#include "FlexibleDiffusionSolverFE.h"
#include "CompuCell3D/Potts3D/Potts3D.h"
#include "CompuCell3D/Simulator.h"
#include <BasicUtils/BasicException.h>
#include <BasicUtils/BasicSmartPointer.h>
#include <BasicUtils/BasicString.h>
#include <BasicUtils/BasicException.h>
#include "XMLCereal/XMLPullParser.h"
#include "XMLCereal/XMLSerializer.h"
#include <PublicUtilities/StringUtils.h>
#include <xercesc/util/PlatformUtils.hpp>

XERCES_CPP_NAMESPACE_USE;

using namespace std;

namespace CompuCell3D
{

class TestFlexibleDiffusionSolver : public CppUnit::TestFixture
{
private:
	 FlexibleDiffusionSolverFE *fds;
	 string fileName;
	 string consentrationFile;

public:

   void setUp()
   {
	   fds 			= new FlexibleDiffusionSolverFE();
	   fileName 	= "diffusion_2D.xml";
	   consentrationFile = "diffusion_2D.pulse.txt";

	   //FlexibleDiffusionSolverFEParseData *pd 	= new FlexibleDiffusionSolverFEParseData();

	   Dim3D dim(57, 57, 3);
	   // Dim3D here for concentrationField specifies the size of the array
	   // (including border width Array3DBorders<T>::borderWidth which equals 2 in this case)
	   //dim.x=55; dim.y=55; dim.z=1;

	   float val = 0.0;

	   fds->fieldDim.x = 55;
	   fds->fieldDim.y = 55;
	   fds->fieldDim.z = 1;
	   fds->concentrationFieldVector.push_back( new Array3DBordersField3DAdapter<float>(dim, val) );
   }

   void tearDown()
   {
      delete fds;
   }

   void test_readConcentrationField()
   {
	   fds->readConcentrationField(consentrationFile, fds->concentrationFieldVector[0]);

	   CPPUNIT_ASSERT( 2000 == fds->concentrationFieldVector[0]->get(Point3D(0,0,0)) );
   }

   void test_initializeConcentration()
   {
		//readXMLSteppable(); // initialize fds->fdspd
		//fds->fdspdPtr = &fds->fdspd;
		//fds->initializeConcentration();

		//CPPUNIT_ASSERT( 2000 == fds->concentrationFieldVector[0]->get(Point3D(0,0,0)) );
   }

   // From FlexibleDiffusionSolverFE

   void readXMLSteppable()
   {
/*
	    XMLPlatformUtils::Initialize();

	   // XMLPullParser::createInstance() is a static method
		BasicSmartPointer<XMLPullParser> parser = XMLPullParser::createInstance();

		parser->initParse(fileName);
		parser->match(XMLEventTypes::START_DOCUMENT, -XMLEventTypes::TEXT);
		parser->assertName("CompuCell3D"); // Parse
		parser->match(XMLEventTypes::START_ELEMENT);

		// Simulator::readXML()
		parser->skip(XMLEventTypes::TEXT); // Very sensitive to XML tree structure

		while (parser->check(XMLEventTypes::START_ELEMENT))
		{
			// cerr << "parser->getName() = " << parser->getName() << endl;

			// It will not parse other elements until it parses Potts, and Plugin
			// End elements (parser->match(XMLEventTypes::END_ELEMENT, -XMLEventTypes::TEXT)) and end document (parser->match(XMLEventTypes::END_DOCUMENT) for some reason do not work

			if (parser->getName() != "Steppable")
				parser->next(XMLEventTypes::START_ELEMENT);
			else
			{
				parser->match(XMLEventTypes::START_ELEMENT);
				fds->readXML(* parser);
				//parser->match(XMLEventTypes::END_ELEMENT, -XMLEventTypes::TEXT);
			}

		}
*/
   }

   CPPUNIT_TEST_SUITE( TestFlexibleDiffusionSolver );
   CPPUNIT_TEST( test_readConcentrationField );
   CPPUNIT_TEST( test_initializeConcentration );
   CPPUNIT_TEST_SUITE_END();

};

}

int runTestFlexibleDiffusionSolver()
{

   CPPUNIT_TEST_SUITE_REGISTRATION( CompuCell3D::TestFlexibleDiffusionSolver );

   CppUnit::TextUi::TestRunner runner;
   CppUnit::TestFactoryRegistry &registry = CppUnit::TestFactoryRegistry::getRegistry();
   runner.addTest( registry.makeTest() );
   if ( runner.run() )
      return 0;
   else
      return 1;

};

/*
   void testInvalidTitle() throw (std::exception)
   {

   }

   void testAlwaysFails() {
      CPPUNIT_FAIL( "Expected failure" );
   }

//   CPPUNIT_TEST_EXCEPTION( testInvalidTitle, std::exception );
//   CPPUNIT_TEST_FAIL( testAlwaysFails );

*/
