# Supplementary material for: A local uPAR-plasmin-TGFβ1 positive feedback loop in a qualitative computational model of angiogenic sprouting explains the in vitro effect of fibrinogen variants
Source: PLoS Comput Biol. 2018 Jul 6;14(7):e1006239. doi: 10.1371/journal.pcbi.1006239 (PMC6072121; doi:10.1371/journal.pcbi.1006239)
Supplement: S1 Code — The ZIP file includes custom Steppables (Python) and Plugins (C++), installation instructions, and a brief documentation. The open source package CompuCell3D (‘DeveloperZone’) must be installed separately from http://CompuCell3D.org. (ZIP) [file pcbi.1006239.s006.zip › software/Simulations/Developerzone/DZ_fibrin/PLGsolverSteppable/Testing/diffusion_2D.xml]

 <CompuCell3D>
 <Potts>
   <Dimensions x="55" y="55" z="1"/>
   <Anneal>0</Anneal>
   <Steps>1000</Steps>
   <Temperature>15</Temperature>
   <Flip2DimRatio>0.0</Flip2DimRatio>
   <Boundary_y>NoFlux</Boundary_y>
 </Potts>


<Plugin Name="CellType">
    <CellType TypeName="Medium" TypeId="0"/>
    <CellType TypeName="Amoeba" TypeId="1"/>
    <CellType TypeName="Bacteria" TypeId="2"/>    
 </Plugin>


 <Steppable Type="FlexibleDiffusionSolverFE">
     <DiffusionField>
        <DiffusionData>
            <FieldName>FGF</FieldName>
            <DiffusionConstant>0.010</DiffusionConstant>
            <DecayConstant>0.000</DecayConstant>
	    	<ConcentrationFileName>diffusion_2D.pulse.txt</ConcentrationFileName>
	    <!--DoNotDecayIn>Medium</DoNotDecayIn-->		
<!--            <DeltaT>0.1</DeltaT> -->
<!--            <DeltaX>1.0</DeltaX> -->
            <!--<DoNotDiffuseTo>Amoeba</DoNotDiffuseTo> -->
        </DiffusionData>
    </DiffusionField>
 </Steppable>


</CompuCell3D>
