# Supplementary material for: A local uPAR-plasmin-TGFβ1 positive feedback loop in a qualitative computational model of angiogenic sprouting explains the in vitro effect of fibrinogen variants
Source: PLoS Comput Biol. 2018 Jul 6;14(7):e1006239. doi: 10.1371/journal.pcbi.1006239 (PMC6072121; doi:10.1371/journal.pcbi.1006239)
Supplement: S1 Code — The ZIP file includes custom Steppables (Python) and Plugins (C++), installation instructions, and a brief documentation. The open source package CompuCell3D (‘DeveloperZone’) must be installed separately from http://CompuCell3D.org. (ZIP) [file pcbi.1006239.s006.zip › software/Simulations/Developerzone/DZ_fibrin/PLGsolverSteppable/cmake_install.cmake]

# Install script for directory: /home/sboas/svn/cc3d_fibrin/DeveloperZone_fibrin/DZ_fibrin/PLGsolverSteppable

# Set the install prefix
IF(NOT DEFINED CMAKE_INSTALL_PREFIX)
  SET(CMAKE_INSTALL_PREFIX "/home/sboas/software/cc3d-fibrin")
ENDIF(NOT DEFINED CMAKE_INSTALL_PREFIX)
STRING(REGEX REPLACE "/$" "" CMAKE_INSTALL_PREFIX "${CMAKE_INSTALL_PREFIX}")

# Set the install configuration name.
IF(NOT DEFINED CMAKE_INSTALL_CONFIG_NAME)
  IF(BUILD_TYPE)
    STRING(REGEX REPLACE "^[^A-Za-z0-9_]+" ""
           CMAKE_INSTALL_CONFIG_NAME "${BUILD_TYPE}")
  ELSE(BUILD_TYPE)
    SET(CMAKE_INSTALL_CONFIG_NAME "release")
  ENDIF(BUILD_TYPE)
  MESSAGE(STATUS "Install configuration: \"${CMAKE_INSTALL_CONFIG_NAME}\"")
ENDIF(NOT DEFINED CMAKE_INSTALL_CONFIG_NAME)

# Set the component getting installed.
IF(NOT CMAKE_INSTALL_COMPONENT)
  IF(COMPONENT)
    MESSAGE(STATUS "Install component: \"${COMPONENT}\"")
    SET(CMAKE_INSTALL_COMPONENT "${COMPONENT}")
  ELSE(COMPONENT)
    SET(CMAKE_INSTALL_COMPONENT)
  ENDIF(COMPONENT)
ENDIF(NOT CMAKE_INSTALL_COMPONENT)

# Install shared libraries without execute permission?
IF(NOT DEFINED CMAKE_INSTALL_SO_NO_EXE)
  SET(CMAKE_INSTALL_SO_NO_EXE "1")
ENDIF(NOT DEFINED CMAKE_INSTALL_SO_NO_EXE)

IF(NOT CMAKE_INSTALL_COMPONENT OR "${CMAKE_INSTALL_COMPONENT}" STREQUAL "Unspecified")
  FOREACH(file
      "$ENV{DESTDIR}${CMAKE_INSTALL_PREFIX}/lib/CompuCell3DSteppables/libCC3DPLGsolverSteppable.so.3.4.2"
      "$ENV{DESTDIR}${CMAKE_INSTALL_PREFIX}/lib/CompuCell3DSteppables/libCC3DPLGsolverSteppable.so.3.4"
      "$ENV{DESTDIR}${CMAKE_INSTALL_PREFIX}/lib/CompuCell3DSteppables/libCC3DPLGsolverSteppable.so"
      )
    IF(EXISTS "${file}" AND
       NOT IS_SYMLINK "${file}")
      FILE(RPATH_CHECK
           FILE "${file}"
           RPATH "")
    ENDIF()
  ENDFOREACH()
  FILE(INSTALL DESTINATION "${CMAKE_INSTALL_PREFIX}/lib/CompuCell3DSteppables" TYPE SHARED_LIBRARY FILES
    "/home/sboas/svn/cc3d_fibrin/DeveloperZone_fibrin/DZ_fibrin/PLGsolverSteppable/libCC3DPLGsolverSteppable.so.3.4.2"
    "/home/sboas/svn/cc3d_fibrin/DeveloperZone_fibrin/DZ_fibrin/PLGsolverSteppable/libCC3DPLGsolverSteppable.so.3.4"
    "/home/sboas/svn/cc3d_fibrin/DeveloperZone_fibrin/DZ_fibrin/PLGsolverSteppable/libCC3DPLGsolverSteppable.so"
    )
  FOREACH(file
      "$ENV{DESTDIR}${CMAKE_INSTALL_PREFIX}/lib/CompuCell3DSteppables/libCC3DPLGsolverSteppable.so.3.4.2"
      "$ENV{DESTDIR}${CMAKE_INSTALL_PREFIX}/lib/CompuCell3DSteppables/libCC3DPLGsolverSteppable.so.3.4"
      "$ENV{DESTDIR}${CMAKE_INSTALL_PREFIX}/lib/CompuCell3DSteppables/libCC3DPLGsolverSteppable.so"
      )
    IF(EXISTS "${file}" AND
       NOT IS_SYMLINK "${file}")
      IF(CMAKE_INSTALL_DO_STRIP)
        EXECUTE_PROCESS(COMMAND "/usr/bin/strip" "${file}")
      ENDIF(CMAKE_INSTALL_DO_STRIP)
    ENDIF()
  ENDFOREACH()
ENDIF(NOT CMAKE_INSTALL_COMPONENT OR "${CMAKE_INSTALL_COMPONENT}" STREQUAL "Unspecified")
