# Supplementary material for: A local uPAR-plasmin-TGFβ1 positive feedback loop in a qualitative computational model of angiogenic sprouting explains the in vitro effect of fibrinogen variants
Source: PLoS Comput Biol. 2018 Jul 6;14(7):e1006239. doi: 10.1371/journal.pcbi.1006239 (PMC6072121; doi:10.1371/journal.pcbi.1006239)
Supplement: S1 Code — The ZIP file includes custom Steppables (Python) and Plugins (C++), installation instructions, and a brief documentation. The open source package CompuCell3D (‘DeveloperZone’) must be installed separately from http://CompuCell3D.org. (ZIP) [file pcbi.1006239.s006.zip › software/Simulations/Developerzone/DZ_fibrin/PLGsolverSteppable/PLGsolverSteppable.h]

// #ifndef COMPUCELL3DPLGsolverSteppable_H
// #define COMPUCELL3DPLGsolverSteppable_H


// #include <CompuCell3D/Steppable.h>
// //#include "DiffusableVectorContiguous.h"

// //#include "DiffSecrData.h"

// //#include <CompuCell3D/Serializer.h>

// #include <string>

// #include <vector>
// #include <set>
// #include <map>
// #include <iostream>
// //#include </ufs/boas/svn/cc3d_fibrin/core/muParser/muParser.h>

// #include "../ClusterDataTrackerPlugin/ClusterDataTrackerPlugin.h"
// #include <CompuCell3D/plugins/PixelTracker/PixelTrackerPlugin.h>
// #include <CompuCell3D/plugins/NeighborTracker/NeighborTrackerPlugin.h>
// #include <CompuCell3D/plugins/PixelTracker/BoundaryPixelTrackerPlugin.h>
// #include <CompuCell3D/Potts3D/EnergyFunction.h>
// #include <CompuCell3D/Potts3D/Cell.h>
// #include <CompuCell3D/Potts3D/Potts3D.h>
// #include <CompuCell3D/Potts3D/CellGChangeWatcher.h>
// #include <CompuCell3D/Steppable.h>
// #include <CompuCell3D/Field3D/Dim3D.h>
// #include <CompuCell3D/Field3D/Field3D.h>
// #include <CompuCell3D/Field3D/WatchableField3D.h>

// #include <string>
// #include <BasicUtils/BasicRandomNumberGenerator.h>


// #include <CompuCell3D/Steppable.h>
// #include <CompuCell3D/Field3D/Dim3D.h>
// #include <CompuCell3D/Field3D/Point3D.h>

// #include <BasicUtils/BasicClassAccessor.h>


// //STL containers
// #include <vector>
// #include <list>
// #include <set>
// #include <map>
// //#include "PDESolversDLLSpecifier.h"

// // namespace mu{

// // 	class Parser; //mu parser class
// // };


// template <typename Y> class BasicClassAccessor;
// namespace CompuCell3D {

// // /**
// // @author m
// // */
// //forward declarations
// class Potts3D;
// class Simulator;
// class Cell;
// class CellInventory;
// class Automaton;
// class ClusterDataTrackerPlugin;

// // class BoxWatcher;

// // class DiffusionData;
// // class SecretionDataFlex;
// // class PLGsolverSerializer;
// // //class TestPLGsolver; // Testing PLGsolverSteppable
// // class ParallelUtilsOpenMP;


// template <typename Y> class Field3D;
// template <typename Y> class Field3DImpl;
// template <typename Y> class WatchableField3D;


// //class PLGsolverSteppable;

// // class PDESOLVERS_EXPORT SecretionDataRD:public SecretionData{
// //    public:
// //       typedef void (PLGsolverSteppable::*secrSingleFieldFcnPtr_t)(unsigned int);
// //       std::vector<secrSingleFieldFcnPtr_t> secretionFcnPtrVec;
// // };

// // class PDESOLVERS_EXPORT DiffusionSecretionRDFieldTupple{
// //    public:
// //       DiffusionData diffData;
// //       SecretionDataRD secrData;
// //       DiffusionData * getDiffusionData(){return &diffData;}
// //       SecretionDataRD * getSecretionData(){return &secrData;}
// // };

//   class  PLGsolverSteppable : public Steppable 
// //class PDESOLVERS_EXPORT PLGsolverSteppable :public DiffusableVectorContiguous<float>
// {
//     Simulator * sim;
//     Potts3D *potts;
//     CC3DXMLElement *xmlData;
//     WatchableField3D<CellG *> *cellFieldG;
//     Simulator *simPtr;
//     Automaton *automaton;
// //   friend class PLGsolverSerializer;

// //   // For Testing
// //   //friend class TestPLGsolver; // In production version you need to enclose with #ifdef #endif

// //   public :
// //    typedef void (PLGsolverSteppable::*diffSecrFcnPtr_t)(void);
// //    typedef void (PLGsolverSteppable::*secrSingleFieldFcnPtr_t)(unsigned int);
// //    typedef float precision_t;
// //    //typedef Array3DBorders<precision_t>::ContainerType Array3D_t;
// //    typedef Array3DContiguous<precision_t> ConcentrationField_t;

// // 	BoxWatcher *boxWatcherSteppable;

// // 	float diffusionLatticeScalingFactor; // for hex in 2Dlattice it is 2/3.0 , for 3D is 1/2.0, for cartesian lattice it is 1
// // 	bool autoscaleDiffusion;
   
// protected:

//  //  Potts3D *potts;
// //   
//    //ParallelUtilsOpenMP *pUtils;

// //    unsigned int currentStep;
// //    unsigned int maxDiffusionZ;
// //    float diffConst;
// //    float decayConst;
// //    float deltaX;///spacing
// //    float deltaT;///time interval
// //    float dt_dx2; ///ratio delta_t/delta_x^2
// //    unsigned int extraTimesPerMCS;
   
//  //  

// //    std::vector<DiffusionData> diffDataVec;
// //    std::vector<SecretionDataFlex> secrDataVec;
// // //    std::vector<bool> periodicBoundaryCheckVector;

// // //    std::vector<BoundaryConditionSpecifier> bcSpecVec;
// // //    std::vector<bool> bcSpecFlagVec;

// // // 	bool useBoxWatcher;

// // // 	//////std::vector<std::vector<mu::Parser> > parserVec;	
// // // 	//////std::vector<vector<double> > variableConcentrationVecMu;
// // // 	//////std::vector<double> variableCellTypeMu;

// // // 	std::vector<std::vector<mu::Parser> > parserVec;	
// // // 	std::vector<vector<double> > variableConcentrationVecMu;
// // // 	std::vector<double> variableCellTypeMu;

// // // 	std::string cellTypeVariableName;
	
	

//    CellInventory *cellInventoryPtr;

// //    void (PLGsolverSteppable::*diffusePtr)(void);///ptr to member method - Forward Euler diffusion solver
// //    void (PLGsolverSteppable::*secretePtr)(void);///ptr to member method - Forward Euler diffusion solver
// //    void diffuse();
// //    void solveRDEquations();
// //    void solveRDEquationsSingleField(unsigned int idx);
// //    void secrete();
// //    void secreteOnContact();
// //    void secreteSingleField(unsigned int idx);
// //    void secreteOnContactSingleField(unsigned int idx);
// // 	void secreteConstantConcentrationSingleField(unsigned int idx);
// //    void scrarch2Concentration(ConcentrationField_t *concentrationField, ConcentrationField_t *scratchField);
// //    void outputField( std::ostream & _out,ConcentrationField_t *_concentrationField);
// //    void readConcentrationField(std::string fileName,ConcentrationField_t *concentrationField);
// //    void boundaryConditionInit(int idx);
// //    //void boundaryConditionInit(ConcentrationField_t *concentrationField);
// //    bool isBoudaryRegion(int x, int y, int z, Dim3D dim);

// //    unsigned int numberOfFields;
// //    Dim3D fieldDim;
// //    Dim3D workFieldDim;
   
     
      
// //     Field3D<float> *Ffield;
//    //float couplingTerm(Point3D & _pt,std::vector<CouplingData> & _couplDataVec,float _currentConcentration);
// // //    void initializeConcentration();

// // //    bool serializeFlag;
// // //    bool readFromFileFlag;
// // //    unsigned int serializeFrequency;

// // //    PLGsolverSerializer *serializerPtr;
// // //    bool haveCouplingTerms;
// // // 	std::vector<DiffusionSecretionRDFieldTupple>  diffSecrFieldTuppleVec;
// // // 	//vector<string> concentrationFieldNameVectorTmp;

// public:
    
// //         Field3D<float> *PLG; 
// //         Field3D<float> *FPLG;
// //         Field3D<float> *fibrin; 
// //         Field3D<float> *FuPAR;
// //         Field3D<float> *FPLS;
// //         Field3D<float> *degradation;

// //         double coeffFPLGback;
// //         double uparkm;
// //         double uparkcat;
// //         double degrCoef;
// //         double initialBindingCoef;
// //         double kmfb;
// //         double inituPAR;
// //         double initPLG;
// //         double decayPLG; 
// //         double decayFPLG;
// //         double decayFPLS;   
// //  map<Point3D,float> storeBindingCoeffMap;
        
// //         BasicClassAccessor <ClusterDataTrackerPlugin> *clusterDataTrackerAccessorPtr;
// // 	ClusterDataTrackerPlugin *clusterDataTrackerPlugin;
        
// //         Field3DImpl<float>* getCCFieldByName(std::string _fieldName);
        

//     PLGsolverSteppable();

//     virtual ~PLGsolverSteppable();


//     virtual void init(Simulator *_simulator, CC3DXMLElement *_xmlData=0);
//     virtual void extraInit(Simulator *simulator);

//     // Begin Steppable interface
//     virtual void start();
//     virtual void step(const unsigned int _currentStep);
//     virtual void finish() {}
//     // End Steppable interface

//     //SteerableObject interface
//     virtual void update(CC3DXMLElement *_xmlData, bool _fullInitFlag=false);
//     virtual std::string steerableName();
// 	 virtual std::string toString();

// };

// // class PDESOLVERS_EXPORT PLGsolverSerializer: public Serializer{
// //    public:
// //       PLGsolverSerializer():Serializer(){
// //          solverPtr=0;
// //          serializedFileExtension="dat";
// //          currentStep=0;
// //       }
// //       ~PLGsolverSerializer(){}
// //       PLGsolverSteppable * solverPtr;
// //       virtual void serialize();
// //       virtual void readFromFile();
// //       void setCurrentStep(unsigned int _currentStep){currentStep=_currentStep;}
// //    protected:
// //    unsigned int currentStep;

// // };


// };


// #endif


#ifndef PLGsolverSteppable_H
#define PLGsolverSteppable_H

#include "../ClusterDataTrackerPlugin/ClusterDataTrackerPlugin.h"
#include <CompuCell3D/plugins/PixelTracker/PixelTrackerPlugin.h>
#include <CompuCell3D/plugins/NeighborTracker/NeighborTrackerPlugin.h>
#include <CompuCell3D/plugins/PixelTracker/BoundaryPixelTrackerPlugin.h>
#include <CompuCell3D/Potts3D/EnergyFunction.h>
#include <CompuCell3D/Potts3D/Cell.h>
#include <CompuCell3D/Potts3D/Potts3D.h>
#include <CompuCell3D/Potts3D/CellGChangeWatcher.h>
#include <CompuCell3D/Steppable.h>
#include <CompuCell3D/Field3D/Dim3D.h>
#include <CompuCell3D/Field3D/Field3D.h>
#include <CompuCell3D/Field3D/WatchableField3D.h>

#include <string>
#include <BasicUtils/BasicRandomNumberGenerator.h>


#include <CompuCell3D/Steppable.h>
#include <CompuCell3D/Field3D/Dim3D.h>
#include <CompuCell3D/Field3D/Point3D.h>

#include <BasicUtils/BasicClassAccessor.h>


//STL containers
#include <vector>
#include <list>
#include <set>
#include <map>

#include "DiffusableVectorContiguous.h"
#include "DiffSecrData.h"
#include <CompuCell3D/Serializer.h>

 #include <vector>
 #include <set>
 #include <map>
 #include <iostream>
#include </home/sboas/svn/cc3d_fibrin/core/muParser/muParser.h>

#include "PDESolversDLLSpecifier.h"


namespace mu{

	class Parser; //mu parser class
};


template <typename Y> class BasicClassAccessor;
namespace CompuCell3D {
    
    /**
    @author m
    */
    
  template <typename Y> class Field3DImpl;
  template <class T> class WatchableField3D;
  template <class T> class Field3DImpl;
        
    class Potts3D;
    class Automaton;
    class BoundaryStrategy;
    class CellInventory;
    class CellG;
    class Simulator;
    class PixelTrackerPlugin;
    class BoundaryPixelTrackerPlugin;
    class ClusterDataTrackerPlugin;
    //class NeighborTrackerPlugin;
    class BoxWatcher;

    class DiffusionData;
    class SecretionDataFlex;
    class PLGsolverSerializer;
    //class TestPLGsolver; // Testing PLGsolverSteppable
    class ParallelUtilsOpenMP;

        

class PLGsolverSteppable;

class PDESOLVERS_EXPORT SecretionDataRD:public SecretionData{
   public:
      typedef void (PLGsolverSteppable::*secrSingleFieldFcnPtr_t)(unsigned int);
      std::vector<secrSingleFieldFcnPtr_t> secretionFcnPtrVec;
};

class PDESOLVERS_EXPORT DiffusionSecretionRDFieldTupple{
   public:
      DiffusionData diffData;
      SecretionDataRD secrData;
      DiffusionData * getDiffusionData(){return &diffData;}
      SecretionDataRD * getSecretionData(){return &secrData;}
};


class PDESOLVERS_EXPORT PLGsolverSteppable :public DiffusableVectorContiguous<float>
{
 
    WatchableField3D<CellG *> *cellFieldG;
    Simulator * simulator;
    Simulator *simPtr;
    Potts3D *potts;
    CC3DXMLElement *xmlData;
    Automaton *automaton;
    BoundaryStrategy *boundaryStrategy;
    CellInventory * cellInventoryPtr;  	
    Dim3D fieldDim;
     ParallelUtilsOpenMP *pUtils;
    
    BasicRandomNumberGenerator * rand; 
    unsigned int maxNeighborIndex;
      
    Field3D<float> *Ffield;
    
  friend class PLGsolverSerializer;    
      // For Testing
  friend class TestPLGsolver; // In production version you need to enclose with #ifdef #endif

  public :
   typedef void (PLGsolverSteppable::*diffSecrFcnPtr_t)(void);
   typedef void (PLGsolverSteppable::*secrSingleFieldFcnPtr_t)(unsigned int);
   typedef float precision_t;
   //typedef Array3DBorders<precision_t>::ContainerType Array3D_t;
   typedef Array3DContiguous<precision_t> ConcentrationField_t;

	BoxWatcher *boxWatcherSteppable;

	float diffusionLatticeScalingFactor; // for hex in 2Dlattice it is 2/3.0 , for 3D is 1/2.0, for cartesian lattice it is 1
	bool autoscaleDiffusion; 


	BasicClassAccessor <PixelTracker> *pixelTrackerAccessorPtr;
	PixelTrackerPlugin *pixelTrackerPlugin;
  
        BasicClassAccessor <ClusterDataTrackerPlugin> *clusterDataTrackerAccessorPtr;
	ClusterDataTrackerPlugin *clusterDataTrackerPlugin;
        
        Field3DImpl<float>* getCCFieldByName(std::string _fieldName);
        //BasicClassAccessor<NeighborTracker> * neighborTrackerAccessorPtr;
        //NeighborTrackerPlugin *nTrackerPlugin;
        Field3D<float> *Field_FPLG; 
        Field3D<float> *Field_PLG; 
        Field3D<float> *Field_TGF;
        Field3D<float> *Field_FTGFl;
        Field3D<float> *Field_Fibrin;
        Field3D<float> *Field_TF;
        Field3D<float> *Field_PAI;
        
        Field3D<float> *FPLG;
        Field3D<float> *fibrin; 
        Field3D<float> *Field_uPAR;
        Field3D<float> *FPLS;
        Field3D<float> *degradation;
         Field3D<float> *Field_FPLGTGFl;
         Field3D<float> *Field_FPLSTGFl;
         
        double TGFpresent;
        double a;
        double b;
        double inhPAI;
        double decayPAI;
        double coeffFPLGback;
        double uparkm;
        double uparkcat;
        double constprodUpar;
        double decayUpar;
        double nUpar; 
        double uparkm2; 
        
        double degrCoef;
        double initialBindingCoef;
        double kmfb;
        double inituPAR;
        double initFPLG;
        double decayPLG; 
        double decayFPLG;
        double decayFPLS;   
            
        double coeffFTGFforward;
        double coeffFTGFback;
        double coeffFTGFlforward;
        double coeffFTGFlback;
        double decayTGF;
        double decayTGFl;
        double decayFTGFl;
        double decayFPLGTGFl;
        double decayFPLSTGFl;
        double uparTGFkm;
        double decayFTGF;
            
        double decayTGFceldep;
        
        double fbFTGFuPAR;
        double initFTGFl;
        double initFPLGTGFl;
        double initFibrin;
        double initTGF;
        
 map<Point3D,float> storeBindingCoeffMap;    
        
  
    protected:

   unsigned int currentStep;
   unsigned int maxDiffusionZ;
   float diffConst;
   float decayConst;
   float deltaX;///spacing
   float deltaT;///time interval
   float dt_dx2; ///ratio delta_t/delta_x^2
   unsigned int extraTimesPerMCS;
   
  

   //std::vector<DiffusionData> diffDataVec;
   //std::vector<SecretionDataFlex> secrDataVec;
   std::vector<bool> periodicBoundaryCheckVector;

   std::vector<BoundaryConditionSpecifier> bcSpecVec;
   std::vector<bool> bcSpecFlagVec;

	bool useBoxWatcher;

	//////std::vector<std::vector<mu::Parser> > parserVec;	
	//////std::vector<vector<double> > variableConcentrationVecMu;
	//////std::vector<double> variableCellTypeMu;

	std::vector<std::vector<mu::Parser> > parserVec;	
	std::vector<vector<double> > variableConcentrationVecMu;
	std::vector<double> variableCellTypeMu;

	std::string cellTypeVariableName;
	

   void (PLGsolverSteppable::*diffusePtr)(void);///ptr to member method - Forward Euler diffusion solver
   void (PLGsolverSteppable::*secretePtr)(void);///ptr to member method - Forward Euler diffusion solver
   void diffuse();
   void solveRDEquations();
   void solveRDEquationsSingleField(unsigned int idx);
   void solvePLGequations(unsigned int idx);
   void solvePLGTGFequations(unsigned int idx);
   void secrete();
   void secreteOnContact();
   void secreteSingleField(unsigned int idx);
   void secreteOnContactSingleField(unsigned int idx);
	void secreteConstantConcentrationSingleField(unsigned int idx);
   void scrarch2Concentration(ConcentrationField_t *concentrationField, ConcentrationField_t *scratchField);
   void outputField( std::ostream & _out,ConcentrationField_t *_concentrationField);
   void readConcentrationField(std::string fileName,ConcentrationField_t *concentrationField);
   void boundaryConditionInit(int idx);
   //void boundaryConditionInit(ConcentrationField_t *concentrationField);
   bool isBoudaryRegion(int x, int y, int z, Dim3D dim);

   unsigned int numberOfFields;
   //Dim3D fieldDim;
   Dim3D workFieldDim;
   
     
      
    //Field3D<float> *Ffield;
   //float couplingTerm(Point3D & _pt,std::vector<CouplingData> & _couplDataVec,float _currentConcentration);
   void initializeConcentration();

   bool serializeFlag;
   bool readFromFileFlag;
   unsigned int serializeFrequency;

   PLGsolverSerializer *serializerPtr;
   bool haveCouplingTerms;
	std::vector<DiffusionSecretionRDFieldTupple>  diffSecrFieldTuppleVec;
	//vector<string> concentrationFieldNameVectorTmp;

public:
    

    
    PLGsolverSteppable();
    virtual ~PLGsolverSteppable ();
    // SimObject interface
    virtual void init(Simulator *simulator, CC3DXMLElement *_xmlData=0);
    virtual void extraInit(Simulator *simulator);

    //steppable interface
    virtual void start();
    virtual void step(const unsigned int currentStep);
    virtual void finish() {}


    //SteerableObject interface
    virtual void update(CC3DXMLElement *_xmlData, bool _fullInitFlag=false);
    virtual std::string steerableName();
	 virtual std::string toString();
   

//       protected:
//     /**
//      * @return The index used for ordering contact energies in the map.
//      */

  };
  
  class PDESOLVERS_EXPORT PLGsolverSerializer: public Serializer{
   public:
      PLGsolverSerializer():Serializer(){
         solverPtr=0;
         serializedFileExtension="dat";
         currentStep=0;
      }
      ~PLGsolverSerializer(){}
      PLGsolverSteppable * solverPtr;
      virtual void serialize();
      virtual void readFromFile();
      void setCurrentStep(unsigned int _currentStep){currentStep=_currentStep;}
   protected:
   unsigned int currentStep;

};
};
#endif        
