# Supplementary material for: A local uPAR-plasmin-TGFβ1 positive feedback loop in a qualitative computational model of angiogenic sprouting explains the in vitro effect of fibrinogen variants
Source: PLoS Comput Biol. 2018 Jul 6;14(7):e1006239. doi: 10.1371/journal.pcbi.1006239 (PMC6072121; doi:10.1371/journal.pcbi.1006239)
Supplement: S1 Code — The ZIP file includes custom Steppables (Python) and Plugins (C++), installation instructions, and a brief documentation. The open source package CompuCell3D (‘DeveloperZone’) must be installed separately from http://CompuCell3D.org. (ZIP) [file pcbi.1006239.s006.zip › software/Simulations/Developerzone/DZ_fibrin/PLGsolverSteppable/DiffSecrData.h]

#ifndef DIFFSECRDATA_H
#define DIFFSECRDATA_H


// #include <CompuCell3D/FlexibleDiffusionSolverFE.h>
#include <string>

#include <vector>
#include <set>
#include <map>
#include <iostream>
#include <limits>
#undef max
#undef min

#include <CompuCell3D/SteerableObject.h>

#include "PDESolversDLLSpecifier.h"


namespace CompuCell3D {
class Automaton;


class PDESOLVERS_EXPORT BoundaryConditionSpecifier{
public:
	enum BCType{
		PERIODIC,
		CONSTANT_VALUE,
		CONSTANT_DERIVATIVE
	};
	BoundaryConditionSpecifier(){
		planePositions[0]=PERIODIC;
		planePositions[1]=PERIODIC;
		planePositions[2]=PERIODIC;
		planePositions[3]=PERIODIC;
		planePositions[4]=PERIODIC;
		planePositions[5]=PERIODIC;
	}

	BCType planePositions[6];
	double  values [6];

};


class PDESOLVERS_EXPORT SecretionOnContactData{
   public:
      std::map<unsigned char, float> contactCellMap;

      std::map<std::string, float> contactCellMapTypeNames;
};

class PDESOLVERS_EXPORT UptakeData{
   public:
		UptakeData():typeId(0),maxUptake(0.0),relativeUptakeRate(0.0)
		{}
		std::string typeName;
		unsigned char typeId;
		float maxUptake;
		float relativeUptakeRate;
		bool operator<(const UptakeData & rhs)const{
			return typeName<rhs.typeName;
		}

      
};


class PDESOLVERS_EXPORT SecretionData: public SteerableObject{
   protected:
      Automaton * automaton;
   public:
      SecretionData():
      active(false)
      {}
      enum SecretionMode{SECRETION=10001,SECRETION_ON_CONTACT=10002,CONSTANT_CONCENTRATION=10003};

		//SecretionMode secrMode;
      void setAutomaton(Automaton * _automaton){automaton=_automaton;}
      bool active;
      std::set<std::string> secrTypesNameSet;
      
		//uptake
		std::map<unsigned char,UptakeData> typeIdUptakeDataMap;
		std::set<UptakeData> uptakeDataSet;


      //std::string secretionName;
      
      std::map<unsigned char,float> typeIdSecrConstMap;
		std::map<unsigned char,float> typeIdSecrConstConstantConcentrationMap;

      //Here I store type Names of types secreting in a given mode
      std::set<std::string> secretionTypeNames;
      std::set<std::string> secretionOnContactTypeNames;
      std::set<std::string> constantConcentrationTypeNames;
      //Here I store type Names of types secreting in a given mode
      std::set<unsigned char> secretionTypeIds;
      std::set<unsigned char> secretionOnContactTypeIds;
      std::set<unsigned char> constantConcentrationTypeIds;


      std::map<unsigned char,SecretionOnContactData> typeIdSecrOnContactDataMap;

      std::map<std::string,float> typeNameSecrConstMap;
		std::map<std::string,float> typeNameSecrConstConstantConcentrationMap;
      
      std::map<std::string,SecretionOnContactData> typeNameSecrOnContactDataMap;
      
      float getSimpleSecretionConstByTypeName(std::string _typeName){
         std::map<std::string,float>::iterator mitr=typeNameSecrConstMap.find(_typeName);
         if(mitr!=typeNameSecrConstMap.end()){
            return mitr->second;
         }
         return 0;
      }

      void setSimpleSecretionConstByTypeName(std::string _typeName,float _const){
         std::map<std::string,float>::iterator mitr=typeNameSecrConstMap.find(_typeName);
         if(mitr!=typeNameSecrConstMap.end()){
            mitr->second=_const;
         }else{
            Secretion(_typeName, _const);
         }
         
      }


      void Secretion(std::string _typeName, float _secretionConst);
      void SecretionOnContact(std::string _secretingTypeName, std::string _onContactWithTypeName,float _secretionConst);

		//steerable interface
		virtual void update(CC3DXMLElement *_xmlData, bool _fullInitFlag=false);
		virtual void update(CC3DXMLElement *_xmlData,float dt, bool _fullInitFlag=false);	  
		virtual std::string steerableName();

      void initialize(Automaton *_automaton);

   
};

class PDESOLVERS_EXPORT CouplingData{
public:
   CouplingData(std::string _intrFieldName="", unsigned int _fieldIdx=0,float _couplingCoef=0.0):
   intrFieldName(_intrFieldName),
   fieldIdx(_fieldIdx),
   couplingCoef(_couplingCoef)
   {
   }
   std::string intrFieldName;
   unsigned int fieldIdx;
   float couplingCoef;

};


class PDESOLVERS_EXPORT DiffusionData : public SteerableObject {
      Automaton * automaton;
   public:
      DiffusionData():
      active(false),
      diffConst(0.0),
      decayConst(0.0),
      deltaX(1.0),
      deltaT(1.0),
      useThresholds(false),
      maxConcentration(std::numeric_limits<float>::max()),
      minConcentration(std::numeric_limits<float>::min()),
      useBoxWatcher(false),
	  extraTimesPerMCS(0)
      {}

      void setAutomaton(Automaton * _automaton){automaton=_automaton;}
      bool active;
      float diffConst;
      float decayConst; 
      float deltaX;
      float deltaT;
      float dt_dx2;
      bool useThresholds;
      float maxConcentration;
      float minConcentration;
      bool useBoxWatcher;
	  int extraTimesPerMCS;	
      std::string diffusionName;
      std::vector<CouplingData> couplingDataVec;
	  std::string additionalTerm;

		//steerable interface
		virtual void update(CC3DXMLElement *_xmlData, bool _fullInitFlag=false);
		virtual std::string steerableName();

      void initialize(Automaton *_automaton);
      
      void DoNotDiffuseTo(std::string _typeName);
      void DoNotDecayIn(std::string _typeName);
      void FieldName(std::string _fieldName);
      void ConcentrationFileName(std::string _concFieldName);

      void DiffusionConstant(float _diffConst);
      void DecayConstant(float _decayConst);

      void DeltaX(float _dx);
      void DeltaT(float _dt);
      void UseBoxWatcher(bool _flag);
      void CouplingTerm(std::string _interactingFieldName, float _couplingCoefficient);
      void MinConcentrationThreshold(float _min);
      void MaxConcentrationThreshold(float _max);


      std::string fieldName;
      std::string concentrationFileName;
	  std::string initialConcentrationExpression;

      //std::vector<std::string> avoidTypeVec;
      std::set<unsigned char> avoidTypeIdSet;
      std::set<unsigned char> avoidDecayInIdSet;

      std::set<std::string> avoidTypeNameSet;
      std::set<std::string> avoidDecayInTypeNameSet;
      
	  int userFuncFlag;
      std::string FieldDependenciesSTR;
      std::vector<std::string> fieldDependencies;
      std::string funcName;
      
      friend std::ostream & operator<<(std::ostream & out,CompuCell3D::DiffusionData & diffData);
};


inline std::ostream & operator<<(std::ostream & out,CompuCell3D::DiffusionData & diffData){
   using namespace std;
   
   out<<"DiffusionConstant: "<<diffData.diffConst<<endl;
   out<<"DecayConstant: "<<diffData.decayConst<<endl;
   out<<"DeltaX: "<<diffData.deltaX<<endl;
   out<<"DeltaT: "<<diffData.deltaT<<endl;
   out<<"fieldName: "<<diffData.fieldName<<endl;

   return out;
}


};

#endif
