# Supplementary material for: A local uPAR-plasmin-TGFβ1 positive feedback loop in a qualitative computational model of angiogenic sprouting explains the in vitro effect of fibrinogen variants
Source: PLoS Comput Biol. 2018 Jul 6;14(7):e1006239. doi: 10.1371/journal.pcbi.1006239 (PMC6072121; doi:10.1371/journal.pcbi.1006239)
Supplement: S1 Code — The ZIP file includes custom Steppables (Python) and Plugins (C++), installation instructions, and a brief documentation. The open source package CompuCell3D (‘DeveloperZone’) must be installed separately from http://CompuCell3D.org. (ZIP) [file pcbi.1006239.s006.zip › software/Simulations/Developerzone/DZ_fibrin/PLGsolverSteppable/DiffusableVector2D.h]

#ifndef COMPUCELL3DDIFFUSABLEVECTOR2D_H
#define COMPUCELL3DDIFFUSABLEVECTOR2D_H
#include <CompuCell3D/Field3D/Dim3D.h>
#include <CompuCell3D/Steppable.h>
#include <vector>
#include <string>
#include <iostream>
#include <CompuCell3D/Field3D/Array3D.h>
#include <muParser/muParser.h>
#include <CompuCell3D/Boundary/BoundaryStrategy.h>


namespace mu{

	class Parser; //mu parser class
};

namespace CompuCell3D {

	template <typename Y> class Field3DImpl;

	/**
	@author m
	*/
	template <typename precision>
	class DiffusableVector2D :public Steppable{
	public:
		DiffusableVector2D():Steppable(),concentrationFieldVector(0),maxNeighborIndex(0),boundaryStrategy(0){

		};

		virtual ~DiffusableVector2D(){
			clearAllocatedFields();
			//for(unsigned int i = 0 ; i< concentrationFieldVector.size() ; ++i){
			//   if(concentrationFieldVector[i]){
			//      delete concentrationFieldVector[i];
			//      concentrationFieldVector[i]=0;
			//   }
			//}


		}
		//Field3DImpl<precision> * getConcentrationField(unsigned int i){return concentrationFieldVector[i];};

		virtual Field3DImpl<precision> * getConcentrationField(const std::string & name){
			using namespace std;
			//       cerr<<"concentrationFieldNameVector.size()="<<concentrationFieldNameVector.size()<<endl;
			//       for(unsigned int i=0 ; i < concentrationFieldNameVector.size() ; ++i){
			//          cerr<<"THIS IS FIELD NAME "<<concentrationFieldNameVector[i]<<endl;
			//       }
			for(unsigned int i=0 ; i < concentrationFieldNameVector.size() ; ++i){
				if(concentrationFieldNameVector[i]==name){
					return concentrationFieldVector[i];  

				}
			}
			return 0;

		};
		virtual void allocateDiffusableFieldVector(unsigned int numberOfFields,Dim3D fieldDim)
		{
			fieldDimLocal=fieldDim;
			boundaryStrategy=BoundaryStrategy::getInstance();
			//       maxNeighborIndex=boundaryStrategy->getMaxNeighborIndexFromDepth(1.1); //for nearest neighbors only
			maxNeighborIndex=boundaryStrategy->getMaxNeighborIndexFromNeighborOrder(1);//for nearest neighbors only
			const std::vector<Point3D> & offsetVecRef=BoundaryStrategy::getInstance()->getOffsetVec();
			offsetVec.clear();	
			for(int i = 0 ; i <= maxNeighborIndex ; ++i){
				offsetVec.push_back(offsetVecRef[i]);
			}

			clearAllocatedFields();
			for(unsigned int i = 0 ; i< numberOfFields ; ++i){
				precision val=precision();
				concentrationFieldVector.push_back(new Array2DContiguous<precision>(fieldDim, val));
			}
			concentrationFieldNameVector.assign(numberOfFields,std::string());
		}

		//     unsigned int getMaxNeighborIndex(){return maxNeighborIndex;}
	protected:
		void clearAllocatedFields(){
			for(unsigned int i = 0 ; i< concentrationFieldVector.size() ; ++i){
				if(concentrationFieldVector[i]){
					delete concentrationFieldVector[i];
					concentrationFieldVector[i]=0;
				}
			}
			concentrationFieldVector.clear();

		}
		void initializeFieldUsingEquation(Field3DImpl<precision> * _field, std::string _expression){
			Point3D pt;		
			mu::Parser parser;   
			double xVar,yVar,zVar; //variables used by parser
			try{
				parser.DefineVar("x", &xVar);
				parser.DefineVar("y", &yVar);


				parser.SetExpr(_expression);


				for (unsigned int x=0  ; x < fieldDimLocal.x ; ++x)
					for (unsigned int y=0  ; y < fieldDimLocal.y ; ++y){				
						pt.x=x;
						pt.y=y;				
						//setting parser variables
						xVar=x;						
						yVar=y;							
						_field->set(pt,parser.Eval());							
					}

			} catch (mu::Parser::exception_type &e)
			{
				cerr<<e.GetMsg()<<endl;
				ASSERT_OR_THROW(e.GetMsg(),0);
			}
		}	


		std::vector<Array2DContiguous<precision> * > concentrationFieldVector;
		std::vector<std::string> concentrationFieldNameVector;
		unsigned int maxNeighborIndex;
		std::vector<Point3D> offsetVec;
		BoundaryStrategy *boundaryStrategy;

		Dim3D fieldDimLocal;
	};

};

#endif
