# Supplementary material for: A local uPAR-plasmin-TGFβ1 positive feedback loop in a qualitative computational model of angiogenic sprouting explains the in vitro effect of fibrinogen variants
Source: PLoS Comput Biol. 2018 Jul 6;14(7):e1006239. doi: 10.1371/journal.pcbi.1006239 (PMC6072121; doi:10.1371/journal.pcbi.1006239)
Supplement: S1 Code — The ZIP file includes custom Steppables (Python) and Plugins (C++), installation instructions, and a brief documentation. The open source package CompuCell3D (‘DeveloperZone’) must be installed separately from http://CompuCell3D.org. (ZIP) [file pcbi.1006239.s006.zip › software/Simulations/Developerzone/DZ_fibrin/PLGsolverSteppable/CMakeFiles/uPARsteppableShared.dir/CXX.includecache]

#IncludeRegexLine: ^[ 	]*#[ 	]*(include|import)[ 	]*[<"]([^">]+)([">])

#IncludeRegexScan: ^.*$

#IncludeRegexComplain: ^$

#IncludeRegexTransform: 

/ufs/boas/software/cc3d-fibrin/include/CompuCell3D/BasicUtils/BasicArray.h
BasicException.h
/ufs/boas/software/cc3d-fibrin/include/CompuCell3D/BasicUtils/BasicException.h
stdlib.h
-
string.h
-
vector
-
iostream
-

/ufs/boas/software/cc3d-fibrin/include/CompuCell3D/BasicUtils/BasicClassAccessor.h
BasicClassAccessorBase.h
/ufs/boas/software/cc3d-fibrin/include/CompuCell3D/BasicUtils/BasicClassAccessorBase.h
BasicClassFactory.h
/ufs/boas/software/cc3d-fibrin/include/CompuCell3D/BasicUtils/BasicClassFactory.h

/ufs/boas/software/cc3d-fibrin/include/CompuCell3D/BasicUtils/BasicClassAccessorBase.h
BasicClassGroup.h
/ufs/boas/software/cc3d-fibrin/include/CompuCell3D/BasicUtils/BasicClassGroup.h

/ufs/boas/software/cc3d-fibrin/include/CompuCell3D/BasicUtils/BasicClassFactory.h
BasicClassFactoryBase.h
/ufs/boas/software/cc3d-fibrin/include/CompuCell3D/BasicUtils/BasicClassFactoryBase.h

/ufs/boas/software/cc3d-fibrin/include/CompuCell3D/BasicUtils/BasicClassFactoryBase.h

/ufs/boas/software/cc3d-fibrin/include/CompuCell3D/BasicUtils/BasicClassGroup.h
BasicException.h
/ufs/boas/software/cc3d-fibrin/include/CompuCell3D/BasicUtils/BasicException.h

/ufs/boas/software/cc3d-fibrin/include/CompuCell3D/BasicUtils/BasicClassGroupFactory.h
BasicArray.h
/ufs/boas/software/cc3d-fibrin/include/CompuCell3D/BasicUtils/BasicArray.h
BasicClassFactoryBase.h
/ufs/boas/software/cc3d-fibrin/include/CompuCell3D/BasicUtils/BasicClassFactoryBase.h
BasicClassGroup.h
/ufs/boas/software/cc3d-fibrin/include/CompuCell3D/BasicUtils/BasicClassGroup.h

/ufs/boas/software/cc3d-fibrin/include/CompuCell3D/BasicUtils/BasicCounter.h

/ufs/boas/software/cc3d-fibrin/include/CompuCell3D/BasicUtils/BasicDynamicClassFactory.h
BasicArray.h
/ufs/boas/software/cc3d-fibrin/include/CompuCell3D/BasicUtils/BasicArray.h

/ufs/boas/software/cc3d-fibrin/include/CompuCell3D/BasicUtils/BasicException.h
BasicFileLocation.h
/ufs/boas/software/cc3d-fibrin/include/CompuCell3D/BasicUtils/BasicFileLocation.h
BasicSmartPointer.h
/ufs/boas/software/cc3d-fibrin/include/CompuCell3D/BasicUtils/BasicSmartPointer.h
Zap.h
/ufs/boas/software/cc3d-fibrin/include/CompuCell3D/BasicUtils/Zap.h
string
-
iostream
-
list
-

/ufs/boas/software/cc3d-fibrin/include/CompuCell3D/BasicUtils/BasicFileLocation.h
string
-

/ufs/boas/software/cc3d-fibrin/include/CompuCell3D/BasicUtils/BasicPluginInfo.h
iostream
-
string
-
string.h
-
stdlib.h
-

/ufs/boas/software/cc3d-fibrin/include/CompuCell3D/BasicUtils/BasicPluginManager.h
BasicException.h
/ufs/boas/software/cc3d-fibrin/include/CompuCell3D/BasicUtils/BasicException.h
BasicPluginInfo.h
/ufs/boas/software/cc3d-fibrin/include/CompuCell3D/BasicUtils/BasicPluginInfo.h
BasicClassFactoryBase.h
/ufs/boas/software/cc3d-fibrin/include/CompuCell3D/BasicUtils/BasicClassFactoryBase.h
map
-
list
-
string
-
dlfcn.h
-
string.h
-
glob.h
-

/ufs/boas/software/cc3d-fibrin/include/CompuCell3D/BasicUtils/BasicRandomNumberGenerator.h
stdlib.h
-

/ufs/boas/software/cc3d-fibrin/include/CompuCell3D/BasicUtils/BasicSmartPointer.h
BasicException.h
/ufs/boas/software/cc3d-fibrin/include/CompuCell3D/BasicUtils/BasicException.h
BasicCounter.h
/ufs/boas/software/cc3d-fibrin/include/CompuCell3D/BasicUtils/BasicCounter.h
stdlib.h
-

/ufs/boas/software/cc3d-fibrin/include/CompuCell3D/BasicUtils/BasicString.h
string
-

/ufs/boas/software/cc3d-fibrin/include/CompuCell3D/BasicUtils/Zap.h

/ufs/boas/software/cc3d-fibrin/include/CompuCell3D/CompuCell3D/Automaton/Automaton.h
CompuCell3D/Potts3D/Potts3D.h
-
CellType.h
/ufs/boas/software/cc3d-fibrin/include/CompuCell3D/CompuCell3D/Automaton/CellType.h
BasicUtils/BasicString.h
-
BasicUtils/BasicException.h
-
CompuCell3D/Potts3D/CellGChangeWatcher.h
-
BasicUtils/BasicClassAccessor.h
-
BasicUtils/BasicClassGroup.h
-
CompuCell3D/plugins/CellType/CellTypeG.h
-
iostream
-
string
-

/ufs/boas/software/cc3d-fibrin/include/CompuCell3D/CompuCell3D/Automaton/CellType.h
BasicUtils/BasicArray.h
-

/ufs/boas/software/cc3d-fibrin/include/CompuCell3D/CompuCell3D/Boundary/Algorithm.h
string
-
CompuCell3D/Field3D/Dim3D.h
-

/ufs/boas/software/cc3d-fibrin/include/CompuCell3D/CompuCell3D/Boundary/Boundary.h
string
-

/ufs/boas/software/cc3d-fibrin/include/CompuCell3D/CompuCell3D/Boundary/BoundaryDLLSpecifier.h

/ufs/boas/software/cc3d-fibrin/include/CompuCell3D/CompuCell3D/Boundary/BoundaryStrategy.h
BoundaryDLLSpecifier.h
/ufs/boas/software/cc3d-fibrin/include/CompuCell3D/CompuCell3D/Boundary/BoundaryDLLSpecifier.h
Boundary.h
/ufs/boas/software/cc3d-fibrin/include/CompuCell3D/CompuCell3D/Boundary/Boundary.h
Algorithm.h
/ufs/boas/software/cc3d-fibrin/include/CompuCell3D/CompuCell3D/Boundary/Algorithm.h
CompuCell3D/Field3D/Dim3D.h
-
CompuCell3D/Field3D/Point3D.h
-
CompuCell3D/Field3D/Neighbor.h
-
BasicUtils/BasicException.h
-
vector
-
iostream
-
vector
-
BoundaryTypeDefinitions.h
/ufs/boas/software/cc3d-fibrin/include/CompuCell3D/CompuCell3D/Boundary/BoundaryTypeDefinitions.h

/ufs/boas/software/cc3d-fibrin/include/CompuCell3D/CompuCell3D/Boundary/BoundaryTypeDefinitions.h
string
-

/ufs/boas/software/cc3d-fibrin/include/CompuCell3D/CompuCell3D/CompuCellLibDLLSpecifier.h

/ufs/boas/software/cc3d-fibrin/include/CompuCell3D/CompuCell3D/Field3D/../Field3D/Point3D.h
BasicUtils/BasicString.h
-
iostream
-

/ufs/boas/software/cc3d-fibrin/include/CompuCell3D/CompuCell3D/Field3D/AdjacentNeighbor.h
Point3D.h
/ufs/boas/software/cc3d-fibrin/include/CompuCell3D/CompuCell3D/Field3D/Point3D.h
Field3DIndex.h
/ufs/boas/software/cc3d-fibrin/include/CompuCell3D/CompuCell3D/Field3D/Field3DIndex.h
vector
-

/ufs/boas/software/cc3d-fibrin/include/CompuCell3D/CompuCell3D/Field3D/Dim3D.h
Point3D.h
/ufs/boas/software/cc3d-fibrin/include/CompuCell3D/CompuCell3D/Field3D/Point3D.h
string
-

/ufs/boas/software/cc3d-fibrin/include/CompuCell3D/CompuCell3D/Field3D/Field3D.h
Field3DImpl.h
/ufs/boas/software/cc3d-fibrin/include/CompuCell3D/CompuCell3D/Field3D/Field3DImpl.h
Point3D.h
/ufs/boas/software/cc3d-fibrin/include/CompuCell3D/CompuCell3D/Field3D/Point3D.h
Dim3D.h
/ufs/boas/software/cc3d-fibrin/include/CompuCell3D/CompuCell3D/Field3D/Dim3D.h
NeighborFinder.h
/ufs/boas/software/cc3d-fibrin/include/CompuCell3D/CompuCell3D/Field3D/NeighborFinder.h
fstream
-
cmath
-
algorithm
-
BasicUtils/BasicException.h
-
CompuCell3D/Boundary/BoundaryStrategy.h
-

/ufs/boas/software/cc3d-fibrin/include/CompuCell3D/CompuCell3D/Field3D/Field3DChangeWatcher.h
Point3D.h
/ufs/boas/software/cc3d-fibrin/include/CompuCell3D/CompuCell3D/Field3D/Point3D.h

/ufs/boas/software/cc3d-fibrin/include/CompuCell3D/CompuCell3D/Field3D/Field3DImpl.h
math.h
-
CompuCell3D/Boundary/BoundaryStrategy.h
-
BasicUtils/BasicException.h
-
Dim3D.h
/ufs/boas/software/cc3d-fibrin/include/CompuCell3D/CompuCell3D/Field3D/Dim3D.h
Field3D.h
/ufs/boas/software/cc3d-fibrin/include/CompuCell3D/CompuCell3D/Field3D/Field3D.h

/ufs/boas/software/cc3d-fibrin/include/CompuCell3D/CompuCell3D/Field3D/Field3DIndex.h
Dim3D.h
/ufs/boas/software/cc3d-fibrin/include/CompuCell3D/CompuCell3D/Field3D/Dim3D.h

/ufs/boas/software/cc3d-fibrin/include/CompuCell3D/CompuCell3D/Field3D/Neighbor.h
../Field3D/Point3D.h
/ufs/boas/software/cc3d-fibrin/include/CompuCell3D/CompuCell3D/Field3D/../Field3D/Point3D.h
Utils/Coordinates3D.h
-
iostream
-

/ufs/boas/software/cc3d-fibrin/include/CompuCell3D/CompuCell3D/Field3D/NeighborFinder.h
BasicUtils/BasicArray.h
-
Neighbor.h
/ufs/boas/software/cc3d-fibrin/include/CompuCell3D/CompuCell3D/Field3D/Neighbor.h

/ufs/boas/software/cc3d-fibrin/include/CompuCell3D/CompuCell3D/Field3D/Point3D.h
BasicUtils/BasicString.h
-
iostream
-

/ufs/boas/software/cc3d-fibrin/include/CompuCell3D/CompuCell3D/Field3D/WatchableField3D.h
Field3DImpl.h
/ufs/boas/software/cc3d-fibrin/include/CompuCell3D/CompuCell3D/Field3D/Field3DImpl.h
Field3DChangeWatcher.h
/ufs/boas/software/cc3d-fibrin/include/CompuCell3D/CompuCell3D/Field3D/Field3DChangeWatcher.h
BasicUtils/BasicArray.h
-
BasicUtils/BasicException.h
-

/ufs/boas/software/cc3d-fibrin/include/CompuCell3D/CompuCell3D/ParseData.h
string
-

/ufs/boas/software/cc3d-fibrin/include/CompuCell3D/CompuCell3D/ParserStorage.h
CompuCell3D/ParseData.h
-
vector
-
string
-
XMLUtils/CC3DXMLElement.h
-

/ufs/boas/software/cc3d-fibrin/include/CompuCell3D/CompuCell3D/Plugin.h
SimObject.h
/ufs/boas/software/cc3d-fibrin/include/CompuCell3D/CompuCell3D/SimObject.h

/ufs/boas/software/cc3d-fibrin/include/CompuCell3D/CompuCell3D/PluginBase.h

/ufs/boas/software/cc3d-fibrin/include/CompuCell3D/CompuCell3D/PluginManager.h
BasicUtils/BasicPluginManager.h
-
BasicUtils/BasicException.h
-

/ufs/boas/software/cc3d-fibrin/include/CompuCell3D/CompuCell3D/Potts3D/../Field3D/Field3DChangeWatcher.h
Point3D.h
/ufs/boas/software/cc3d-fibrin/include/CompuCell3D/CompuCell3D/Potts3D/../Field3D/Point3D.h

/ufs/boas/software/cc3d-fibrin/include/CompuCell3D/CompuCell3D/Potts3D/AcceptanceFunction.h

/ufs/boas/software/cc3d-fibrin/include/CompuCell3D/CompuCell3D/Potts3D/Cell.h

/ufs/boas/software/cc3d-fibrin/include/CompuCell3D/CompuCell3D/Potts3D/CellGChangeWatcher.h
../Field3D/Field3DChangeWatcher.h
/ufs/boas/software/cc3d-fibrin/include/CompuCell3D/CompuCell3D/Potts3D/../Field3D/Field3DChangeWatcher.h
Cell.h
/ufs/boas/software/cc3d-fibrin/include/CompuCell3D/CompuCell3D/Potts3D/Cell.h

/ufs/boas/software/cc3d-fibrin/include/CompuCell3D/CompuCell3D/Potts3D/CellInventory.h
set
-
vector
-
map
-

/ufs/boas/software/cc3d-fibrin/include/CompuCell3D/CompuCell3D/Potts3D/CellTypeMotilityData.h
vector
-
string
-

/ufs/boas/software/cc3d-fibrin/include/CompuCell3D/CompuCell3D/Potts3D/DefaultAcceptanceFunction.h
AcceptanceFunction.h
/ufs/boas/software/cc3d-fibrin/include/CompuCell3D/CompuCell3D/Potts3D/AcceptanceFunction.h
math.h
-

/ufs/boas/software/cc3d-fibrin/include/CompuCell3D/CompuCell3D/Potts3D/EnergyFunction.h
Potts3D.h
/ufs/boas/software/cc3d-fibrin/include/CompuCell3D/CompuCell3D/Potts3D/Potts3D.h
string
-

/ufs/boas/software/cc3d-fibrin/include/CompuCell3D/CompuCell3D/Potts3D/FirstOrderExpansionAcceptanceFunction.h
AcceptanceFunction.h
/ufs/boas/software/cc3d-fibrin/include/CompuCell3D/CompuCell3D/Potts3D/AcceptanceFunction.h
math.h
-

/ufs/boas/software/cc3d-fibrin/include/CompuCell3D/CompuCell3D/Potts3D/Potts3D.h
CompuCell3D/Field3D/Dim3D.h
-
CompuCell3D/Field3D/Point3D.h
-
CompuCell3D/Field3D/NeighborFinder.h
-
DefaultAcceptanceFunction.h
/ufs/boas/software/cc3d-fibrin/include/CompuCell3D/CompuCell3D/Potts3D/DefaultAcceptanceFunction.h
FirstOrderExpansionAcceptanceFunction.h
/ufs/boas/software/cc3d-fibrin/include/CompuCell3D/CompuCell3D/Potts3D/FirstOrderExpansionAcceptanceFunction.h
BasicUtils/BasicArray.h
-
BasicUtils/BasicDynamicClassFactory.h
-
BasicUtils/BasicClassAccessor.h
-
BasicUtils/BasicClassGroupFactory.h
-
BasicUtils/BasicClassGroup.h
-
BasicUtils/BasicRandomNumberGenerator.h
-
CellInventory.h
/ufs/boas/software/cc3d-fibrin/include/CompuCell3D/CompuCell3D/Potts3D/CellInventory.h
Cell.h
/ufs/boas/software/cc3d-fibrin/include/CompuCell3D/CompuCell3D/Potts3D/Cell.h
string
-
vector
-
map
-
CompuCell3D/Boundary/BoundaryTypeDefinitions.h
-
CompuCell3D/SteerableObject.h
-
PublicUtilities/Units/Unit.h
-

/ufs/boas/software/cc3d-fibrin/include/CompuCell3D/CompuCell3D/PottsParseData.h
CompuCell3D/ParseData.h
-
CompuCell3D/Field3D/Dim3D.h
-
CompuCell3D/Potts3D/CellTypeMotilityData.h
-
PublicUtilities/Units/Unit.h
-
CompuCell3D/CompuCellLibDLLSpecifier.h
-
vector
-

/ufs/boas/software/cc3d-fibrin/include/CompuCell3D/CompuCell3D/SimObject.h
string
-
CompuCell3D/SteerableObject.h
-

/ufs/boas/software/cc3d-fibrin/include/CompuCell3D/CompuCell3D/Simulator.h
CompuCell3D/CompuCellLibDLLSpecifier.h
-
PluginManager.h
/ufs/boas/software/cc3d-fibrin/include/CompuCell3D/CompuCell3D/PluginManager.h
Plugin.h
/ufs/boas/software/cc3d-fibrin/include/CompuCell3D/CompuCell3D/Plugin.h
PluginBase.h
/ufs/boas/software/cc3d-fibrin/include/CompuCell3D/CompuCell3D/PluginBase.h
Steppable.h
/ufs/boas/software/cc3d-fibrin/include/CompuCell3D/CompuCell3D/Steppable.h
map
-
vector
-
string
-
CompuCell3D/Potts3D/Potts3D.h
-
CompuCell3D/ParseData.h
-
CompuCell3D/PottsParseData.h
-
CompuCell3D/ParserStorage.h
-

/ufs/boas/software/cc3d-fibrin/include/CompuCell3D/CompuCell3D/SteerableObject.h
string
-

/ufs/boas/software/cc3d-fibrin/include/CompuCell3D/CompuCell3D/Steppable.h
SimObject.h
/ufs/boas/software/cc3d-fibrin/include/CompuCell3D/CompuCell3D/SimObject.h

/ufs/boas/software/cc3d-fibrin/include/CompuCell3D/CompuCell3D/plugins/CellType/CellTypeG.h
BasicUtils/BasicClassGroup.h
-

/ufs/boas/software/cc3d-fibrin/include/CompuCell3D/CompuCell3D/plugins/NeighborTracker/NeighborTracker.h
set
-
NeighborTrackerDLLSpecifier.h
/ufs/boas/software/cc3d-fibrin/include/CompuCell3D/CompuCell3D/plugins/NeighborTracker/NeighborTrackerDLLSpecifier.h

/ufs/boas/software/cc3d-fibrin/include/CompuCell3D/CompuCell3D/plugins/NeighborTracker/NeighborTrackerDLLSpecifier.h

/ufs/boas/software/cc3d-fibrin/include/CompuCell3D/CompuCell3D/plugins/NeighborTracker/NeighborTrackerPlugin.h
CompuCell3D/Plugin.h
-
CompuCell3D/Potts3D/Cell.h
-
CompuCell3D/Potts3D/CellGChangeWatcher.h
-
BasicUtils/BasicClassAccessor.h
-
BasicUtils/BasicClassGroup.h
-
PublicUtilities/ParallelUtilsOpenMP.h
-
NeighborTracker.h
/ufs/boas/software/cc3d-fibrin/include/CompuCell3D/CompuCell3D/plugins/NeighborTracker/NeighborTracker.h
CompuCell3D/Field3D/AdjacentNeighbor.h
-
NeighborTrackerDLLSpecifier.h
/ufs/boas/software/cc3d-fibrin/include/CompuCell3D/CompuCell3D/plugins/NeighborTracker/NeighborTrackerDLLSpecifier.h

/ufs/boas/software/cc3d-fibrin/include/CompuCell3D/CompuCell3D/plugins/PixelTracker/BoundaryPixelTracker.h
set
-
CompuCell3D/Field3D/Point3D.h
-
PixelTrackerDLLSpecifier.h
/ufs/boas/software/cc3d-fibrin/include/CompuCell3D/CompuCell3D/plugins/PixelTracker/PixelTrackerDLLSpecifier.h

/ufs/boas/software/cc3d-fibrin/include/CompuCell3D/CompuCell3D/plugins/PixelTracker/BoundaryPixelTrackerPlugin.h
CompuCell3D/Plugin.h
-
CompuCell3D/Potts3D/Cell.h
-
CompuCell3D/Potts3D/CellGChangeWatcher.h
-
BasicUtils/BasicClassAccessor.h
-
BasicUtils/BasicClassGroup.h
-
BoundaryPixelTracker.h
/ufs/boas/software/cc3d-fibrin/include/CompuCell3D/CompuCell3D/plugins/PixelTracker/BoundaryPixelTracker.h
CompuCell3D/Field3D/AdjacentNeighbor.h
-
PixelTrackerDLLSpecifier.h
/ufs/boas/software/cc3d-fibrin/include/CompuCell3D/CompuCell3D/plugins/PixelTracker/PixelTrackerDLLSpecifier.h

/ufs/boas/software/cc3d-fibrin/include/CompuCell3D/CompuCell3D/plugins/PixelTracker/PixelTrackerDLLSpecifier.h

/ufs/boas/software/cc3d-fibrin/include/CompuCell3D/PublicUtilities/ParallelUtilsOpenMP.h
string
-
vector
-
set
-
map
-
iostream
-
limits
-
omp.h
-
CompuCell3D/Field3D/Dim3D.h
-
CompuCell3D/SteerableObject.h
-

/ufs/boas/software/cc3d-fibrin/include/CompuCell3D/PublicUtilities/StringUtils.h
vector
-
string
-
algorithm
-
locale
-
cctype
-
functional
-

/ufs/boas/software/cc3d-fibrin/include/CompuCell3D/PublicUtilities/Units/Unit.h
PublicUtilities/Units/unit_calculator.h
-
iostream
-
cmath
-

/ufs/boas/software/cc3d-fibrin/include/CompuCell3D/PublicUtilities/Units/unit_calculator.h

/ufs/boas/software/cc3d-fibrin/include/CompuCell3D/Utils/Coordinates3D.h
iostream
-

/ufs/boas/software/cc3d-fibrin/include/CompuCell3D/XMLUtils/CC3DXMLElement.h
iosfwd
-
iostream
-
string
-
map
-
list
-
vector
-
XMLUtilsDLLSpecifier.h
/ufs/boas/software/cc3d-fibrin/include/CompuCell3D/XMLUtils/XMLUtilsDLLSpecifier.h

/ufs/boas/software/cc3d-fibrin/include/CompuCell3D/XMLUtils/XMLUtilsDLLSpecifier.h

/ufs/boas/svn/cc3d_cwi-3.6.1/DeveloperZone_fibrin/DZ_fibrin/uPARsteppable/uPARsteppable.cpp
CompuCell3D/Simulator.h
-
CompuCell3D/Potts3D/Potts3D.h
-
CompuCell3D/Field3D/Field3D.h
-
CompuCell3D/Field3D/WatchableField3D.h
-
CompuCell3D/Boundary/BoundaryStrategy.h
-
CompuCell3D/Potts3D/CellInventory.h
-
CompuCell3D/Automaton/Automaton.h
-
BasicUtils/BasicString.h
-
BasicUtils/BasicException.h
-
PublicUtilities/StringUtils.h
-
iostream
-
string
-
algorithm
-
set
-
map
-
math.h
-
iostream
-
uPARsteppable.h
/ufs/boas/svn/cc3d_cwi-3.6.1/DeveloperZone_fibrin/DZ_fibrin/uPARsteppable/uPARsteppable.h

/ufs/boas/svn/cc3d_cwi-3.6.1/DeveloperZone_fibrin/DZ_fibrin/uPARsteppable/uPARsteppable.h
CompuCell3D/plugins/NeighborTracker/NeighborTrackerPlugin.h
-
CompuCell3D/plugins/PixelTracker/BoundaryPixelTrackerPlugin.h
-
CompuCell3D/Potts3D/EnergyFunction.h
-
CompuCell3D/Potts3D/Cell.h
-
CompuCell3D/Potts3D/Potts3D.h
-
CompuCell3D/Potts3D/CellGChangeWatcher.h
-
CompuCell3D/Steppable.h
-
CompuCell3D/Field3D/Dim3D.h
-
CompuCell3D/Field3D/Field3D.h
-
CompuCell3D/Field3D/WatchableField3D.h
-
string
-
BasicUtils/BasicRandomNumberGenerator.h
-
CompuCell3D/Steppable.h
-
CompuCell3D/Field3D/Dim3D.h
-
CompuCell3D/Field3D/Point3D.h
-
BasicUtils/BasicClassAccessor.h
-
vector
-
list
-
set
-
map
-
