# Supplementary material for: A local uPAR-plasmin-TGFβ1 positive feedback loop in a qualitative computational model of angiogenic sprouting explains the in vitro effect of fibrinogen variants
Source: PLoS Comput Biol. 2018 Jul 6;14(7):e1006239. doi: 10.1371/journal.pcbi.1006239 (PMC6072121; doi:10.1371/journal.pcbi.1006239)
Supplement: S1 Code — The ZIP file includes custom Steppables (Python) and Plugins (C++), installation instructions, and a brief documentation. The open source package CompuCell3D (‘DeveloperZone’) must be installed separately from http://CompuCell3D.org. (ZIP) [file pcbi.1006239.s006.zip › software/Simulations/Developerzone/DZ_fibrin/PLGsolverSteppable/CMakeFiles/FeedbackPerPixelSteppableShared.dir/build.make]

# CMAKE generated file: DO NOT EDIT!
# Generated by "Unix Makefiles" Generator, CMake Version 2.8

#=============================================================================
# Special targets provided by cmake.

# Disable implicit rules so canonical targets will work.
.SUFFIXES:

# Remove some rules from gmake that .SUFFIXES does not remove.
SUFFIXES =

.SUFFIXES: .hpux_make_needs_suffix_list

# Suppress display of executed commands.
$(VERBOSE).SILENT:

# A target that is always out of date.
cmake_force:
.PHONY : cmake_force

#=============================================================================
# Set environment variables for the build.

# The shell in which to execute make rules.
SHELL = /bin/sh

# The CMake executable.
CMAKE_COMMAND = /usr/bin/cmake

# The command to remove a file.
RM = /usr/bin/cmake -E remove -f

# Escaping for special characters.
EQUALS = =

# The program to use to edit the cache.
CMAKE_EDIT_COMMAND = /usr/bin/ccmake

# The top-level source directory on which CMake was run.
CMAKE_SOURCE_DIR = /ufs/boas/svn/cc3d_cwi-3.6.1/DeveloperZone_fibrin

# The top-level build directory on which CMake was run.
CMAKE_BINARY_DIR = /ufs/boas/svn/cc3d_fibrin/DeveloperZone_fibrin

# Include any dependencies generated for this target.
include DZ_fibrin/FeedbackPerPixelSteppable/CMakeFiles/FeedbackPerPixelSteppableShared.dir/depend.make

# Include the progress variables for this target.
include DZ_fibrin/FeedbackPerPixelSteppable/CMakeFiles/FeedbackPerPixelSteppableShared.dir/progress.make

# Include the compile flags for this target's objects.
include DZ_fibrin/FeedbackPerPixelSteppable/CMakeFiles/FeedbackPerPixelSteppableShared.dir/flags.make

DZ_fibrin/FeedbackPerPixelSteppable/CMakeFiles/FeedbackPerPixelSteppableShared.dir/FeedbackPerPixelSteppable.o: DZ_fibrin/FeedbackPerPixelSteppable/CMakeFiles/FeedbackPerPixelSteppableShared.dir/flags.make
DZ_fibrin/FeedbackPerPixelSteppable/CMakeFiles/FeedbackPerPixelSteppableShared.dir/FeedbackPerPixelSteppable.o: /ufs/boas/svn/cc3d_cwi-3.6.1/DeveloperZone_fibrin/DZ_fibrin/FeedbackPerPixelSteppable/FeedbackPerPixelSteppable.cpp
	$(CMAKE_COMMAND) -E cmake_progress_report /ufs/boas/svn/cc3d_fibrin/DeveloperZone_fibrin/CMakeFiles $(CMAKE_PROGRESS_1)
	@$(CMAKE_COMMAND) -E cmake_echo_color --switch=$(COLOR) --green "Building CXX object DZ_fibrin/FeedbackPerPixelSteppable/CMakeFiles/FeedbackPerPixelSteppableShared.dir/FeedbackPerPixelSteppable.o"
	cd /ufs/boas/svn/cc3d_fibrin/DeveloperZone_fibrin/DZ_fibrin/FeedbackPerPixelSteppable && /usr/lib64/ccache/c++   $(CXX_DEFINES) $(CXX_FLAGS) -o CMakeFiles/FeedbackPerPixelSteppableShared.dir/FeedbackPerPixelSteppable.o -c /ufs/boas/svn/cc3d_cwi-3.6.1/DeveloperZone_fibrin/DZ_fibrin/FeedbackPerPixelSteppable/FeedbackPerPixelSteppable.cpp

DZ_fibrin/FeedbackPerPixelSteppable/CMakeFiles/FeedbackPerPixelSteppableShared.dir/FeedbackPerPixelSteppable.i: cmake_force
	@$(CMAKE_COMMAND) -E cmake_echo_color --switch=$(COLOR) --green "Preprocessing CXX source to CMakeFiles/FeedbackPerPixelSteppableShared.dir/FeedbackPerPixelSteppable.i"
	cd /ufs/boas/svn/cc3d_fibrin/DeveloperZone_fibrin/DZ_fibrin/FeedbackPerPixelSteppable && /usr/lib64/ccache/c++  $(CXX_DEFINES) $(CXX_FLAGS) -E /ufs/boas/svn/cc3d_cwi-3.6.1/DeveloperZone_fibrin/DZ_fibrin/FeedbackPerPixelSteppable/FeedbackPerPixelSteppable.cpp > CMakeFiles/FeedbackPerPixelSteppableShared.dir/FeedbackPerPixelSteppable.i

DZ_fibrin/FeedbackPerPixelSteppable/CMakeFiles/FeedbackPerPixelSteppableShared.dir/FeedbackPerPixelSteppable.s: cmake_force
	@$(CMAKE_COMMAND) -E cmake_echo_color --switch=$(COLOR) --green "Compiling CXX source to assembly CMakeFiles/FeedbackPerPixelSteppableShared.dir/FeedbackPerPixelSteppable.s"
	cd /ufs/boas/svn/cc3d_fibrin/DeveloperZone_fibrin/DZ_fibrin/FeedbackPerPixelSteppable && /usr/lib64/ccache/c++  $(CXX_DEFINES) $(CXX_FLAGS) -S /ufs/boas/svn/cc3d_cwi-3.6.1/DeveloperZone_fibrin/DZ_fibrin/FeedbackPerPixelSteppable/FeedbackPerPixelSteppable.cpp -o CMakeFiles/FeedbackPerPixelSteppableShared.dir/FeedbackPerPixelSteppable.s

DZ_fibrin/FeedbackPerPixelSteppable/CMakeFiles/FeedbackPerPixelSteppableShared.dir/FeedbackPerPixelSteppable.o.requires:
.PHONY : DZ_fibrin/FeedbackPerPixelSteppable/CMakeFiles/FeedbackPerPixelSteppableShared.dir/FeedbackPerPixelSteppable.o.requires

DZ_fibrin/FeedbackPerPixelSteppable/CMakeFiles/FeedbackPerPixelSteppableShared.dir/FeedbackPerPixelSteppable.o.provides: DZ_fibrin/FeedbackPerPixelSteppable/CMakeFiles/FeedbackPerPixelSteppableShared.dir/FeedbackPerPixelSteppable.o.requires
	$(MAKE) -f DZ_fibrin/FeedbackPerPixelSteppable/CMakeFiles/FeedbackPerPixelSteppableShared.dir/build.make DZ_fibrin/FeedbackPerPixelSteppable/CMakeFiles/FeedbackPerPixelSteppableShared.dir/FeedbackPerPixelSteppable.o.provides.build
.PHONY : DZ_fibrin/FeedbackPerPixelSteppable/CMakeFiles/FeedbackPerPixelSteppableShared.dir/FeedbackPerPixelSteppable.o.provides

DZ_fibrin/FeedbackPerPixelSteppable/CMakeFiles/FeedbackPerPixelSteppableShared.dir/FeedbackPerPixelSteppable.o.provides.build: DZ_fibrin/FeedbackPerPixelSteppable/CMakeFiles/FeedbackPerPixelSteppableShared.dir/FeedbackPerPixelSteppable.o

DZ_fibrin/FeedbackPerPixelSteppable/CMakeFiles/FeedbackPerPixelSteppableShared.dir/FeedbackPerPixelSteppableProxy.o: DZ_fibrin/FeedbackPerPixelSteppable/CMakeFiles/FeedbackPerPixelSteppableShared.dir/flags.make
DZ_fibrin/FeedbackPerPixelSteppable/CMakeFiles/FeedbackPerPixelSteppableShared.dir/FeedbackPerPixelSteppableProxy.o: /ufs/boas/svn/cc3d_cwi-3.6.1/DeveloperZone_fibrin/DZ_fibrin/FeedbackPerPixelSteppable/FeedbackPerPixelSteppableProxy.cpp
	$(CMAKE_COMMAND) -E cmake_progress_report /ufs/boas/svn/cc3d_fibrin/DeveloperZone_fibrin/CMakeFiles $(CMAKE_PROGRESS_2)
	@$(CMAKE_COMMAND) -E cmake_echo_color --switch=$(COLOR) --green "Building CXX object DZ_fibrin/FeedbackPerPixelSteppable/CMakeFiles/FeedbackPerPixelSteppableShared.dir/FeedbackPerPixelSteppableProxy.o"
	cd /ufs/boas/svn/cc3d_fibrin/DeveloperZone_fibrin/DZ_fibrin/FeedbackPerPixelSteppable && /usr/lib64/ccache/c++   $(CXX_DEFINES) $(CXX_FLAGS) -o CMakeFiles/FeedbackPerPixelSteppableShared.dir/FeedbackPerPixelSteppableProxy.o -c /ufs/boas/svn/cc3d_cwi-3.6.1/DeveloperZone_fibrin/DZ_fibrin/FeedbackPerPixelSteppable/FeedbackPerPixelSteppableProxy.cpp

DZ_fibrin/FeedbackPerPixelSteppable/CMakeFiles/FeedbackPerPixelSteppableShared.dir/FeedbackPerPixelSteppableProxy.i: cmake_force
	@$(CMAKE_COMMAND) -E cmake_echo_color --switch=$(COLOR) --green "Preprocessing CXX source to CMakeFiles/FeedbackPerPixelSteppableShared.dir/FeedbackPerPixelSteppableProxy.i"
	cd /ufs/boas/svn/cc3d_fibrin/DeveloperZone_fibrin/DZ_fibrin/FeedbackPerPixelSteppable && /usr/lib64/ccache/c++  $(CXX_DEFINES) $(CXX_FLAGS) -E /ufs/boas/svn/cc3d_cwi-3.6.1/DeveloperZone_fibrin/DZ_fibrin/FeedbackPerPixelSteppable/FeedbackPerPixelSteppableProxy.cpp > CMakeFiles/FeedbackPerPixelSteppableShared.dir/FeedbackPerPixelSteppableProxy.i

DZ_fibrin/FeedbackPerPixelSteppable/CMakeFiles/FeedbackPerPixelSteppableShared.dir/FeedbackPerPixelSteppableProxy.s: cmake_force
	@$(CMAKE_COMMAND) -E cmake_echo_color --switch=$(COLOR) --green "Compiling CXX source to assembly CMakeFiles/FeedbackPerPixelSteppableShared.dir/FeedbackPerPixelSteppableProxy.s"
	cd /ufs/boas/svn/cc3d_fibrin/DeveloperZone_fibrin/DZ_fibrin/FeedbackPerPixelSteppable && /usr/lib64/ccache/c++  $(CXX_DEFINES) $(CXX_FLAGS) -S /ufs/boas/svn/cc3d_cwi-3.6.1/DeveloperZone_fibrin/DZ_fibrin/FeedbackPerPixelSteppable/FeedbackPerPixelSteppableProxy.cpp -o CMakeFiles/FeedbackPerPixelSteppableShared.dir/FeedbackPerPixelSteppableProxy.s

DZ_fibrin/FeedbackPerPixelSteppable/CMakeFiles/FeedbackPerPixelSteppableShared.dir/FeedbackPerPixelSteppableProxy.o.requires:
.PHONY : DZ_fibrin/FeedbackPerPixelSteppable/CMakeFiles/FeedbackPerPixelSteppableShared.dir/FeedbackPerPixelSteppableProxy.o.requires

DZ_fibrin/FeedbackPerPixelSteppable/CMakeFiles/FeedbackPerPixelSteppableShared.dir/FeedbackPerPixelSteppableProxy.o.provides: DZ_fibrin/FeedbackPerPixelSteppable/CMakeFiles/FeedbackPerPixelSteppableShared.dir/FeedbackPerPixelSteppableProxy.o.requires
	$(MAKE) -f DZ_fibrin/FeedbackPerPixelSteppable/CMakeFiles/FeedbackPerPixelSteppableShared.dir/build.make DZ_fibrin/FeedbackPerPixelSteppable/CMakeFiles/FeedbackPerPixelSteppableShared.dir/FeedbackPerPixelSteppableProxy.o.provides.build
.PHONY : DZ_fibrin/FeedbackPerPixelSteppable/CMakeFiles/FeedbackPerPixelSteppableShared.dir/FeedbackPerPixelSteppableProxy.o.provides

DZ_fibrin/FeedbackPerPixelSteppable/CMakeFiles/FeedbackPerPixelSteppableShared.dir/FeedbackPerPixelSteppableProxy.o.provides.build: DZ_fibrin/FeedbackPerPixelSteppable/CMakeFiles/FeedbackPerPixelSteppableShared.dir/FeedbackPerPixelSteppableProxy.o

# Object files for target FeedbackPerPixelSteppableShared
FeedbackPerPixelSteppableShared_OBJECTS = \
"CMakeFiles/FeedbackPerPixelSteppableShared.dir/FeedbackPerPixelSteppable.o" \
"CMakeFiles/FeedbackPerPixelSteppableShared.dir/FeedbackPerPixelSteppableProxy.o"

# External object files for target FeedbackPerPixelSteppableShared
FeedbackPerPixelSteppableShared_EXTERNAL_OBJECTS =

DZ_fibrin/FeedbackPerPixelSteppable/libCC3DFeedbackPerPixelSteppable.so.3.4.2: DZ_fibrin/FeedbackPerPixelSteppable/CMakeFiles/FeedbackPerPixelSteppableShared.dir/FeedbackPerPixelSteppable.o
DZ_fibrin/FeedbackPerPixelSteppable/libCC3DFeedbackPerPixelSteppable.so.3.4.2: DZ_fibrin/FeedbackPerPixelSteppable/CMakeFiles/FeedbackPerPixelSteppableShared.dir/FeedbackPerPixelSteppableProxy.o
DZ_fibrin/FeedbackPerPixelSteppable/libCC3DFeedbackPerPixelSteppable.so.3.4.2: DZ_fibrin/FeedbackPerPixelSteppable/CMakeFiles/FeedbackPerPixelSteppableShared.dir/build.make
DZ_fibrin/FeedbackPerPixelSteppable/libCC3DFeedbackPerPixelSteppable.so.3.4.2: DZ_fibrin/FeedbackPerPixelSteppable/CMakeFiles/FeedbackPerPixelSteppableShared.dir/link.txt
	@$(CMAKE_COMMAND) -E cmake_echo_color --switch=$(COLOR) --red --bold "Linking CXX shared library libCC3DFeedbackPerPixelSteppable.so"
	cd /ufs/boas/svn/cc3d_fibrin/DeveloperZone_fibrin/DZ_fibrin/FeedbackPerPixelSteppable && $(CMAKE_COMMAND) -E cmake_link_script CMakeFiles/FeedbackPerPixelSteppableShared.dir/link.txt --verbose=$(VERBOSE)
	cd /ufs/boas/svn/cc3d_fibrin/DeveloperZone_fibrin/DZ_fibrin/FeedbackPerPixelSteppable && $(CMAKE_COMMAND) -E cmake_symlink_library libCC3DFeedbackPerPixelSteppable.so.3.4.2 libCC3DFeedbackPerPixelSteppable.so.3.4 libCC3DFeedbackPerPixelSteppable.so

DZ_fibrin/FeedbackPerPixelSteppable/libCC3DFeedbackPerPixelSteppable.so.3.4: DZ_fibrin/FeedbackPerPixelSteppable/libCC3DFeedbackPerPixelSteppable.so.3.4.2

DZ_fibrin/FeedbackPerPixelSteppable/libCC3DFeedbackPerPixelSteppable.so: DZ_fibrin/FeedbackPerPixelSteppable/libCC3DFeedbackPerPixelSteppable.so.3.4.2

# Rule to build all files generated by this target.
DZ_fibrin/FeedbackPerPixelSteppable/CMakeFiles/FeedbackPerPixelSteppableShared.dir/build: DZ_fibrin/FeedbackPerPixelSteppable/libCC3DFeedbackPerPixelSteppable.so
.PHONY : DZ_fibrin/FeedbackPerPixelSteppable/CMakeFiles/FeedbackPerPixelSteppableShared.dir/build

DZ_fibrin/FeedbackPerPixelSteppable/CMakeFiles/FeedbackPerPixelSteppableShared.dir/requires: DZ_fibrin/FeedbackPerPixelSteppable/CMakeFiles/FeedbackPerPixelSteppableShared.dir/FeedbackPerPixelSteppable.o.requires
DZ_fibrin/FeedbackPerPixelSteppable/CMakeFiles/FeedbackPerPixelSteppableShared.dir/requires: DZ_fibrin/FeedbackPerPixelSteppable/CMakeFiles/FeedbackPerPixelSteppableShared.dir/FeedbackPerPixelSteppableProxy.o.requires
.PHONY : DZ_fibrin/FeedbackPerPixelSteppable/CMakeFiles/FeedbackPerPixelSteppableShared.dir/requires

DZ_fibrin/FeedbackPerPixelSteppable/CMakeFiles/FeedbackPerPixelSteppableShared.dir/clean:
	cd /ufs/boas/svn/cc3d_fibrin/DeveloperZone_fibrin/DZ_fibrin/FeedbackPerPixelSteppable && $(CMAKE_COMMAND) -P CMakeFiles/FeedbackPerPixelSteppableShared.dir/cmake_clean.cmake
.PHONY : DZ_fibrin/FeedbackPerPixelSteppable/CMakeFiles/FeedbackPerPixelSteppableShared.dir/clean

DZ_fibrin/FeedbackPerPixelSteppable/CMakeFiles/FeedbackPerPixelSteppableShared.dir/depend:
	cd /ufs/boas/svn/cc3d_fibrin/DeveloperZone_fibrin && $(CMAKE_COMMAND) -E cmake_depends "Unix Makefiles" /ufs/boas/svn/cc3d_cwi-3.6.1/DeveloperZone_fibrin /ufs/boas/svn/cc3d_cwi-3.6.1/DeveloperZone_fibrin/DZ_fibrin/FeedbackPerPixelSteppable /ufs/boas/svn/cc3d_fibrin/DeveloperZone_fibrin /ufs/boas/svn/cc3d_fibrin/DeveloperZone_fibrin/DZ_fibrin/FeedbackPerPixelSteppable /ufs/boas/svn/cc3d_fibrin/DeveloperZone_fibrin/DZ_fibrin/FeedbackPerPixelSteppable/CMakeFiles/FeedbackPerPixelSteppableShared.dir/DependInfo.cmake --color=$(COLOR)
.PHONY : DZ_fibrin/FeedbackPerPixelSteppable/CMakeFiles/FeedbackPerPixelSteppableShared.dir/depend
